# Supplementary material for: Structure of the herpes simplex virus portal-vertex
Source: PLoS Biol. 2018 Jun 20;16(6):e2006191. doi: 10.1371/journal.pbio.2006191 (PMC6028144; doi:10.1371/journal.pbio.2006191)
Supplement: S1 Data — Data used to generate S2 Fig. HSV, Herpes Simplex Virus. (XLSX) [file pbio.2006191.s005.xlsx]

## Sheet: Sheet1
Spectral Index (transform units)	Resolution (1/angstroms)	Resolution (angstroms)	Fourier shell correlation corrected	Fourier shell correlation unmasked maps	Fourier shell correlation Masked maps	Fourier shell correlation phase randomised masked maps
0	0.001001	999	1	1	1	1
1	0.00062422	1602	1	1	1	1
2	0.001248	801	0.999995	0.999966	0.999995	0.999995
3	0.001873	534	0.999974	0.999875	0.999974	0.999974
4	0.002497	400.5	0.999973	0.999925	0.999973	0.999972
5	0.003121	320.4	0.999931	0.999948	0.999931	0.999931
6	0.003745	267	0.999819	0.999843	0.999819	0.999819
7	0.00437	228.857	0.99937	0.999517	0.99937	0.99937
8	0.004994	200.25	0.999783	0.999685	0.999783	0.999783
9	0.005618	178	0.999643	0.999736	0.999643	0.999643
10	0.006242	160.2	0.999703	0.999572	0.999703	0.999703
11	0.006866	145.636	0.999912	0.99988	0.999912	0.999912
12	0.007491	133.5	0.999871	0.999643	0.999871	0.999872
13	0.008115	123.231	0.999803	0.999672	0.999803	0.999803
14	0.008739	114.429	0.999849	0.999786	0.999849	0.999849
15	0.009363	106.8	0.999756	0.999552	0.999756	0.999756
16	0.009988	100.125	0.9997	0.999562	0.9997	0.999699
17	0.010612	94.2353	0.999352	0.999129	0.999352	0.999352
18	0.011236	89	0.999082	0.999071	0.999082	0.999082
19	0.01186	84.3158	0.999128	0.998937	0.999128	0.999128
20	0.012484	80.1	0.999486	0.999293	0.999486	0.999486
21	0.013109	76.2857	0.999812	0.999666	0.999812	0.999812
22	0.013733	72.8182	0.999854	0.999734	0.999854	0.999854
23	0.014357	69.6522	0.999869	0.999747	0.999869	0.999869
24	0.014981	66.75	0.9998	0.999486	0.9998	0.9998
25	0.015605	64.08	0.999623	0.999363	0.999623	0.999623
26	0.01623	61.6154	0.999763	0.999593	0.999763	0.999763
27	0.016854	59.3333	0.999529	0.999064	0.999529	0.999529
28	0.017478	57.2143	0.999645	0.999232	0.999645	0.999645
29	0.018102	55.2414	0.999466	0.998984	0.999466	0.999466
30	0.018727	53.4	0.999473	0.998925	0.999473	0.999473
31	0.019351	51.6774	0.999368	0.998234	0.999368	0.999368
32	0.019975	50.0625	0.999258	0.998506	0.999258	0.999258
33	0.020599	48.5455	0.999225	0.998365	0.999225	0.999226
34	0.021223	47.1176	0.998767	0.997608	0.998767	0.998767
35	0.021848	45.7714	0.998765	0.997546	0.998765	0.998765
36	0.022472	44.5	0.998653	0.997187	0.998653	0.998653
37	0.023096	43.2973	0.998374	0.997239	0.998374	0.998375
38	0.02372	42.1579	0.998932	0.997705	0.998932	0.998933
39	0.024345	41.0769	0.998965	0.998116	0.998965	0.998966
40	0.024969	40.05	0.998535	0.997546	0.998535	0.998534
41	0.025593	39.0732	0.999102	0.998362	0.999102	0.999102
42	0.026217	38.1429	0.998973	0.998113	0.998973	0.998974
43	0.026841	37.2558	0.999101	0.998286	0.999101	0.999102
44	0.027466	36.4091	0.998584	0.997386	0.998584	0.998584
45	0.02809	35.6	0.998762	0.997686	0.998762	0.998761
46	0.028714	34.8261	0.998737	0.997664	0.998737	0.998737
47	0.029338	34.0851	0.998578	0.997367	0.998578	0.998578
48	0.029963	33.375	0.998228	0.996466	0.998228	0.998227
49	0.030587	32.6939	0.997853	0.996169	0.997853	0.997853
50	0.031211	32.04	0.99767	0.996053	0.99767	0.99767
51	0.031835	31.4118	0.997022	0.994521	0.997022	0.997022
52	0.032459	30.8077	0.99658	0.993974	0.99658	0.996579
53	0.033084	30.2264	0.995985	0.993873	0.995985	0.995986
54	0.033708	29.6667	0.994928	0.992763	0.994928	0.994927
55	0.034332	29.1273	0.994532	0.99201	0.994532	0.994529
56	0.034956	28.6071	0.994642	0.99168	0.994642	0.994641
57	0.035581	28.1053	0.994825	0.992053	0.994825	0.994823
58	0.036205	27.6207	0.995306	0.992819	0.995306	0.995305
59	0.036829	27.1525	0.995007	0.992167	0.995007	0.995008
60	0.037453	26.7	0.995273	0.992967	0.995273	0.995275
61	0.038077	26.2623	0.995518	0.993275	0.995518	0.995517
62	0.038702	25.8387	0.994808	0.992653	0.994808	0.994808
63	0.039326	25.4286	0.994361	0.991124	0.994361	0.994362
64	0.03995	25.0313	0.994228	0.990319	0.994228	0.994226
65	0.040574	24.6462	0.994144	0.990247	0.994144	0.994142
66	0.041199	24.2727	0.994088	0.990572	0.994088	0.994088
67	0.041823	23.9104	0.994103	0.98973	0.994103	0.994103
68	0.042447	23.5588	0.993334	0.988743	0.993334	0.993332
69	0.043071	23.2174	0.993394	0.988939	0.993394	0.993392
70	0.043695	22.8857	0.992745	0.987699	0.992745	0.99274
71	0.04432	22.5634	0.992794	0.987307	0.992794	0.992793
72	0.044944	22.25	0.992054	0.985255	0.992054	0.992053
73	0.045568	21.9452	0.991135	0.983926	0.991135	0.991135
74	0.046192	21.6486	0.990926	0.982458	0.990926	0.990926
75	0.046816	21.36	0.989471	0.980086	0.989471	0.989472
76	0.047441	21.0789	0.987973	0.977622	0.987973	0.987968
77	0.048065	20.8052	0.986918	0.976085	0.986918	0.986911
78	0.048689	20.5385	0.987491	0.977626	0.987491	0.987486
79	0.049313	20.2785	0.98723	0.977277	0.98723	0.98723
80	0.049938	20.025	0.985432	0.974265	0.985432	0.985423
81	0.050562	19.7778	0.985038	0.972698	0.985038	0.985031
82	0.051186	19.5366	0.984409	0.970209	0.984409	0.984408
83	0.05181	19.3012	0.984608	0.971953	0.984608	0.984606
84	0.052434	19.0714	0.983201	0.970627	0.983201	0.983201
85	0.053059	18.8471	0.982161	0.970047	0.982161	0.982156
86	0.053683	18.6279	0.98134	0.96651	0.98134	0.981346
87	0.054307	18.4138	0.979166	0.962284	0.979166	0.979169
88	0.054931	18.2045	0.978956	0.964046	0.978956	0.978955
89	0.055556	18	0.979616	0.96494	0.979616	0.979606
90	0.05618	17.8	0.978664	0.961002	0.978664	0.978657
91	0.056804	17.6044	0.97894	0.963074	0.97894	0.978924
92	0.057428	17.413	0.98007	0.964453	0.98007	0.980055
93	0.058052	17.2258	0.977634	0.962022	0.977634	0.977647
94	0.058677	17.0426	0.977348	0.961759	0.977348	0.977344
95	0.059301	16.8632	0.975682	0.960308	0.975682	0.975678
96	0.059925	16.6875	0.975323	0.958379	0.975323	0.975306
97	0.060549	16.5155	0.972619	0.953127	0.972619	0.972607
98	0.061174	16.3469	0.970387	0.949684	0.970387	0.970397
99	0.061798	16.1818	0.971124	0.952535	0.971124	0.971118
100	0.062422	16.02	0.97196	0.952135	0.97196	0.971971
101	0.063046	15.8614	0.973368	0.953698	0.973368	0.973358
102	0.06367	15.7059	0.976075	0.958002	0.976075	0.976067
103	0.064295	15.5534	0.976518	0.959377	0.976518	0.976513
104	0.064919	15.4038	0.97654	0.958957	0.97654	0.976538
105	0.065543	15.2571	0.975107	0.958083	0.975107	0.975105
106	0.066167	15.1132	0.973669	0.95501	0.973669	0.973666
107	0.066792	14.972	0.97418	0.952966	0.97418	0.974171
108	0.067416	14.8333	0.974307	0.954789	0.974307	0.9743
109	0.06804	14.6972	0.968931	0.945922	0.968931	0.968921
110	0.068664	14.5636	0.963652	0.93573	0.963652	0.963636
111	0.069288	14.4324	0.967358	0.941001	0.967358	0.967356
112	0.069913	14.3036	0.967345	0.94135	0.967345	0.967328
113	0.070537	14.177	0.964364	0.938665	0.964364	0.96439
114	0.071161	14.0526	0.963428	0.936285	0.963428	0.963499
115	0.071785	13.9304	0.965382	0.938474	0.965382	0.965376
116	0.072409	13.8103	0.961352	0.932881	0.961352	0.96135
117	0.073034	13.6923	0.961736	0.93533	0.961736	0.961743
118	0.073658	13.5763	0.962076	0.935136	0.962076	0.962132
119	0.074282	13.4622	0.961307	0.932347	0.961307	0.961313
120	0.074906	13.35	0.959642	0.93143	0.959642	0.959608
121	0.075531	13.2397	0.959684	0.932071	0.959684	0.959652
122	0.076155	13.1311	0.963434	0.937163	0.963434	0.963448
123	0.076779	13.0244	0.962208	0.933582	0.962208	0.962168
124	0.077403	12.9194	0.960625	0.931741	0.960625	0.960572
125	0.078027	12.816	0.961918	0.932903	0.961918	0.961859
126	0.078652	12.7143	0.96545	0.938723	0.96545	0.965508
127	0.079276	12.6142	0.965084	0.938128	0.965084	0.965086
128	0.0799	12.5156	0.964085	0.937045	0.964085	0.964085
129	0.080524	12.4186	0.964521	0.939306	0.964521	0.964576
130	0.081149	12.3231	0.962015	0.933274	0.962015	0.962007
131	0.081773	12.229	0.959515	0.928784	0.959515	0.959637
132	0.082397	12.1364	0.961997	0.932828	0.961997	0.962046
133	0.083021	12.0451	0.958734	0.92626	0.958734	0.958775
134	0.083645	11.9552	0.957177	0.921603	0.957177	0.957268
135	0.08427	11.8667	0.956597	0.922877	0.956597	0.956729
136	0.084894	11.7794	0.954465	0.920012	0.954465	0.954495
137	0.085518	11.6934	0.952186	0.918009	0.952186	0.952199
138	0.086142	11.6087	0.951148	0.911273	0.951148	0.951228
139	0.086767	11.5252	0.94975	0.90834	0.94975	0.949718
140	0.087391	11.4429	0.946943	0.90256	0.946943	0.946907
141	0.088015	11.3617	0.945326	0.903752	0.945326	0.945329
142	0.088639	11.2817	0.944917	0.904511	0.944917	0.944958
143	0.089263	11.2028	0.940644	0.897712	0.940644	0.940778
144	0.089888	11.125	0.940334	0.896105	0.940334	0.940356
145	0.090512	11.0483	0.941484	0.899477	0.941484	0.941547
146	0.091136	10.9726	0.944396	0.902077	0.944396	0.944347
147	0.09176	10.898	0.944031	0.898005	0.944031	0.943889
148	0.092385	10.8243	0.944875	0.899374	0.944875	0.9447
149	0.093009	10.7517	0.938337	0.892213	0.938337	0.938261
150	0.093633	10.68	0.937839	0.887171	0.937839	0.937779
151	0.094257	10.6093	0.933167	0.884411	0.933167	0.932964
152	0.094881	10.5395	0.932925	0.883687	0.932925	0.932945
153	0.095506	10.4706	0.930347	0.874448	0.930347	0.930266
154	0.09613	10.4026	0.929627	0.877464	0.929627	0.929778
155	0.096754	10.3355	0.93002	0.878861	0.93002	0.93022
156	0.097378	10.2692	0.928219	0.873549	0.928219	0.927932
157	0.098002	10.2038	0.923228	0.866295	0.923228	0.923401
158	0.098627	10.1392	0.922754	0.862912	0.922754	0.922807
159	0.099251	10.0755	0.917742	0.855201	0.917742	0.917545
160	0.099875	10.0125	0.914373	0.847554	0.914373	0.913448
161	0.100499	9.95031	0.912993	0.849507	0.912993	0.912148
162	0.101124	9.88889	0.909553	0.843064	0.909553	0.907923
163	0.101748	9.82822	0.909275	0.845755	0.909275	0.907035
164	0.102372	9.76829	0.902112	0.838087	0.902112	0.898215
165	0.102996	9.70909	0.895791	0.824097	0.895791	0.890192
166	0.10362	9.6506	0.883251	0.808868	0.883251	0.873857
167	0.104245	9.59281	0.886099	0.809276	0.886099	0.869881
168	0.104869	9.53571	0.883256	0.804406	0.883256	0.835398
169	0.105493	9.47929	0.884273	0.799446	0.884273	0.626166
170	0.106117	9.42353	0.875987	0.790342	0.875987	0.1599
171	0.106742	9.36842	0.855021	0.772998	0.865685	0.073553
172	0.107366	9.31395	0.843299	0.755364	0.851082	0.049665
173	0.10799	9.26012	0.840295	0.742297	0.846127	0.036517
174	0.108614	9.2069	0.839697	0.740285	0.844804	0.031864
175	0.109238	9.15429	0.833604	0.732768	0.837996	0.026399
176	0.109863	9.10227	0.816729	0.716861	0.82186	0.027992
177	0.110487	9.05085	0.809014	0.699991	0.81414	0.026841
178	0.111111	9	0.809372	0.703075	0.814215	0.025408
179	0.111735	8.94972	0.791382	0.674943	0.797079	0.027312
180	0.11236	8.9	0.77488	0.645971	0.78076	0.026121
181	0.112984	8.85083	0.765176	0.635062	0.771874	0.028526
182	0.113608	8.8022	0.751939	0.617366	0.759694	0.031263
183	0.114232	8.7541	0.75076	0.619741	0.757621	0.027527
184	0.114856	8.70652	0.748098	0.609851	0.753823	0.022729
185	0.115481	8.65946	0.746669	0.607625	0.754054	0.029151
186	0.116105	8.6129	0.732422	0.609749	0.739237	0.025468
187	0.116729	8.56685	0.721147	0.591039	0.727444	0.022582
188	0.117353	8.52128	0.712689	0.584589	0.719913	0.025146
189	0.117978	8.47619	0.698922	0.562285	0.705299	0.021181
190	0.118602	8.43158	0.702805	0.566318	0.709209	0.021548
191	0.119226	8.38743	0.695465	0.558832	0.702053	0.021636
192	0.11985	8.34375	0.678598	0.545219	0.685939	0.022839
193	0.120474	8.30052	0.685725	0.538676	0.691558	0.018561
194	0.121099	8.25773	0.664632	0.523805	0.672323	0.022934
195	0.121723	8.21538	0.631177	0.487037	0.639888	0.023619
196	0.122347	8.17347	0.630886	0.489622	0.640806	0.026875
197	0.122971	8.13198	0.612833	0.471523	0.622547	0.025092
198	0.123596	8.09091	0.599473	0.459765	0.610617	0.027824
199	0.12422	8.05025	0.604481	0.46601	0.615627	0.028181
200	0.124844	8.01	0.599333	0.457805	0.610281	0.027324
201	0.125468	7.97015	0.574599	0.434726	0.585255	0.02505
202	0.126092	7.93069	0.56436	0.41229	0.577058	0.029146
203	0.126717	7.89163	0.559011	0.423327	0.570162	0.025287
204	0.127341	7.85294	0.552862	0.403066	0.563923	0.024738
205	0.127965	7.81463	0.552217	0.409831	0.563161	0.024439
206	0.128589	7.7767	0.538172	0.387439	0.549584	0.02471
207	0.129213	7.73913	0.515053	0.371373	0.527681	0.026039
208	0.129838	7.70192	0.514607	0.376481	0.527343	0.026237
209	0.130462	7.66507	0.488779	0.347118	0.500689	0.023298
210	0.131086	7.62857	0.478835	0.331198	0.488909	0.01933
211	0.13171	7.59242	0.476108	0.321011	0.488764	0.024157
212	0.132335	7.5566	0.453665	0.315867	0.46675	0.02395
213	0.132959	7.52113	0.451012	0.310526	0.465469	0.026333
214	0.133583	7.48598	0.442288	0.296441	0.456018	0.024619
215	0.134207	7.45116	0.440336	0.303197	0.452899	0.022447
216	0.134831	7.41667	0.411052	0.284395	0.425212	0.024043
217	0.135456	7.38249	0.420038	0.283857	0.433227	0.022741
218	0.13608	7.34862	0.430377	0.288835	0.444478	0.024756
219	0.136704	7.31507	0.426545	0.303648	0.440546	0.024415
220	0.137328	7.28182	0.40847	0.271696	0.422988	0.024544
221	0.137953	7.24887	0.391882	0.252879	0.404851	0.021326
222	0.138577	7.21622	0.374843	0.250165	0.388053	0.021131
223	0.139201	7.18386	0.358018	0.239157	0.37286	0.02312
224	0.139825	7.15179	0.359548	0.229444	0.375921	0.025566
225	0.140449	7.12	0.357044	0.22011	0.372064	0.023361
226	0.141074	7.0885	0.353237	0.22654	0.36819	0.023121
227	0.141698	7.05727	0.337715	0.220103	0.351271	0.020469
228	0.142322	7.02632	0.309962	0.202827	0.322774	0.018567
229	0.142946	6.99563	0.316099	0.190717	0.33134	0.022284
230	0.143571	6.96522	0.324333	0.211629	0.340481	0.023899
231	0.144195	6.93506	0.28602	0.192577	0.30158	0.021793
232	0.144819	6.90517	0.259641	0.1678	0.27683	0.023216
233	0.145443	6.87554	0.264172	0.168175	0.282205	0.024507
234	0.146067	6.84615	0.263092	0.169669	0.282703	0.026612
235	0.146692	6.81702	0.260401	0.162984	0.280657	0.027388
236	0.147316	6.78814	0.277183	0.185305	0.293913	0.023146
237	0.14794	6.75949	0.270468	0.164889	0.286911	0.02254
238	0.148564	6.73109	0.245457	0.146564	0.264274	0.024938
239	0.149189	6.70293	0.214873	0.118321	0.233743	0.024034
240	0.149813	6.675	0.207818	0.138932	0.227109	0.024352
241	0.150437	6.6473	0.208855	0.134053	0.226258	0.021996
242	0.151061	6.61984	0.198714	0.120579	0.214829	0.020112
243	0.151685	6.59259	0.193743	0.128556	0.208773	0.018642
244	0.15231	6.56557	0.1638	0.107932	0.181775	0.021496
245	0.152934	6.53878	0.170475	0.108615	0.188878	0.022185
246	0.153558	6.5122	0.175943	0.097595	0.19526	0.023441
247	0.154182	6.48583	0.190779	0.121707	0.208773	0.022236
248	0.154806	6.45968	0.158431	0.100922	0.177792	0.023006
249	0.155431	6.43374	0.17731	0.116367	0.193988	0.020273
250	0.156055	6.408	0.165787	0.10807	0.183111	0.020767
251	0.156679	6.38247	0.170983	0.095073	0.185371	0.017356
252	0.157303	6.35714	0.157292	0.087605	0.171277	0.016595
253	0.157928	6.33202	0.161415	0.092306	0.17994	0.022091
254	0.158552	6.30709	0.144063	0.076814	0.162132	0.021109
255	0.159176	6.28235	0.143342	0.090193	0.162465	0.022323
256	0.1598	6.25781	0.141173	0.099755	0.159687	0.021557
257	0.160424	6.23346	0.114288	0.077783	0.133636	0.021845
258	0.161049	6.2093	0.134313	0.077218	0.154522	0.023344
259	0.161673	6.18533	0.117077	0.071132	0.135391	0.020743
260	0.162297	6.16154	0.124552	0.066198	0.140967	0.018751
261	0.162921	6.13793	0.13548	0.072508	0.1518	0.018877
262	0.163546	6.1145	0.122767	0.063967	0.141991	0.021914
263	0.16417	6.09126	0.112942	0.074483	0.132697	0.02227
264	0.164794	6.06818	0.118761	0.075918	0.136331	0.019938
265	0.165418	6.04528	0.116169	0.06506	0.135135	0.021458
266	0.166042	6.02256	0.071696	0.057123	0.08969	0.019384
267	0.166667	6	0.063393	0.038589	0.081122	0.018929
268	0.167291	5.97761	0.070247	0.047306	0.088771	0.019924
269	0.167915	5.95539	0.092448	0.063919	0.108933	0.018164
270	0.168539	5.93333	0.078275	0.047592	0.09771	0.021086
271	0.169164	5.91144	0.079446	0.046587	0.100664	0.023049
272	0.169788	5.88971	0.071039	0.037833	0.089405	0.019771
273	0.170412	5.86813	0.09488	0.061587	0.114342	0.021502
274	0.171036	5.84671	0.072485	0.044699	0.09252	0.021601
275	0.17166	5.82545	0.074537	0.053937	0.093918	0.020942
276	0.172285	5.80435	0.071944	0.038298	0.089819	0.019261
277	0.172909	5.78339	0.07767	0.054861	0.096907	0.020857
278	0.173533	5.76259	0.076274	0.055407	0.096983	0.022419
279	0.174157	5.74194	0.066058	0.046051	0.086376	0.021755
280	0.174782	5.72143	0.067356	0.044855	0.084323	0.018192
281	0.175406	5.70107	0.029172	0.015343	0.050692	0.022166
282	0.17603	5.68085	0.062578	0.041395	0.080933	0.01958
283	0.176654	5.66078	0.0608	0.032068	0.081415	0.02195
284	0.177278	5.64084	0.057438	0.040272	0.077799	0.021602
285	0.177903	5.62105	0.052192	0.044589	0.072339	0.021256
286	0.178527	5.6014	0.040845	0.032286	0.059335	0.019277
287	0.179151	5.58188	0.03103	0.026544	0.049946	0.019521
288	0.179775	5.5625	0.044245	0.018461	0.06298	0.019602
289	0.180399	5.54325	0.063589	0.035609	0.083122	0.02086
290	0.181024	5.52414	0.052562	0.032801	0.073738	0.022351
291	0.181648	5.50516	0.037516	0.016996	0.058848	0.022163
292	0.182272	5.4863	0.023351	0.018948	0.043928	0.021069
293	0.182896	5.46758	0.028163	0.020842	0.049414	0.021868
294	0.183521	5.44898	0.039086	0.026158	0.059609	0.021358
295	0.184145	5.43051	0.037004	0.034181	0.059814	0.023687
296	0.184769	5.41216	0.032388	0.026114	0.054537	0.02289
297	0.185393	5.39394	0.043735	0.031746	0.063063	0.020213
298	0.186017	5.37584	0.026608	0.017586	0.044909	0.018801
299	0.186642	5.35786	0.022503	0.014349	0.038445	0.016309
300	0.187266	5.34	0.00423	0.006504	0.021877	0.017722
