# Supplementary material for: Structure of the herpes simplex virus portal-vertex
Source: PLoS Biol. 2018 Jun 20;16(6):e2006191. doi: 10.1371/journal.pbio.2006191 (PMC6028144; doi:10.1371/journal.pbio.2006191)
Supplement: S2 Data — Data used to generate S3 Fig. These data include particle coordinates and micrograph names that should allow readers to extract the particles from raw micrographs deposited in the EMPIAR databank—EMPIAR 10189. HSV, Herpes Simplex Virus. (XLSX) [file pbio.2006191.s006.xlsx]

## Sheet: Sheet1
X	Y	Particle name	Micrograph name	Defocus U	Defocus V	Defocus Angle	CTF max resolution
820.892562	1480.99	000002@Extract/job146/Micrographs/GridSquare_7301408/FoilHole_7309927_Data_7307012_7307013_20180108_2338_Fractions.mrcs	MotionCorr/job081/Micrographs/GridSquare_7301408/FoilHole_7309927_Data_7307012_7307013_20180108_2338_Fractions.mrc	11971.6	12339	25	5.883
820.892562	1480.99	000002@Extract/job146/Micrographs/GridSquare_7301408/FoilHole_7309927_Data_7307012_7307013_20180108_2338_Fractions.mrcs	MotionCorr/job081/Micrographs/GridSquare_7301408/FoilHole_7309927_Data_7307012_7307013_20180108_2338_Fractions.mrc	11971.6	12339	25	5.883
820.892562	1480.99	000002@Extract/job146/Micrographs/GridSquare_7301408/FoilHole_7309927_Data_7307012_7307013_20180108_2338_Fractions.mrcs	MotionCorr/job081/Micrographs/GridSquare_7301408/FoilHole_7309927_Data_7307012_7307013_20180108_2338_Fractions.mrc	11971.6	12339	25	5.883
820.892562	1480.99	000002@Extract/job146/Micrographs/GridSquare_7301408/FoilHole_7309927_Data_7307012_7307013_20180108_2338_Fractions.mrcs	MotionCorr/job081/Micrographs/GridSquare_7301408/FoilHole_7309927_Data_7307012_7307013_20180108_2338_Fractions.mrc	11971.6	12339	25	5.883
820.892562	1480.99	000002@Extract/job146/Micrographs/GridSquare_7301408/FoilHole_7309927_Data_7307012_7307013_20180108_2338_Fractions.mrcs	MotionCorr/job081/Micrographs/GridSquare_7301408/FoilHole_7309927_Data_7307012_7307013_20180108_2338_Fractions.mrc	11971.6	12339	25	5.883
820.892562	1480.99	000002@Extract/job146/Micrographs/GridSquare_7301408/FoilHole_7309927_Data_7307012_7307013_20180108_2338_Fractions.mrcs	MotionCorr/job081/Micrographs/GridSquare_7301408/FoilHole_7309927_Data_7307012_7307013_20180108_2338_Fractions.mrc	11971.6	12339	25	5.883
820.892562	1480.99	000002@Extract/job146/Micrographs/GridSquare_7301408/FoilHole_7309927_Data_7307012_7307013_20180108_2338_Fractions.mrcs	MotionCorr/job081/Micrographs/GridSquare_7301408/FoilHole_7309927_Data_7307012_7307013_20180108_2338_Fractions.mrc	11971.6	12339	25	5.883
567.008264	2640.4	000003@Extract/job146/Micrographs/GridSquare_7301408/FoilHole_7309927_Data_7307033_7307034_20180108_2339_Fractions.mrcs	MotionCorr/job081/Micrographs/GridSquare_7301408/FoilHole_7309927_Data_7307033_7307034_20180108_2339_Fractions.mrc	8406.19	8625.06	5.16	5.119
567.008264	2640.4	000003@Extract/job146/Micrographs/GridSquare_7301408/FoilHole_7309927_Data_7307033_7307034_20180108_2339_Fractions.mrcs	MotionCorr/job081/Micrographs/GridSquare_7301408/FoilHole_7309927_Data_7307033_7307034_20180108_2339_Fractions.mrc	8406.19	8625.06	5.16	5.119
567.008264	2640.4	000003@Extract/job146/Micrographs/GridSquare_7301408/FoilHole_7309927_Data_7307033_7307034_20180108_2339_Fractions.mrcs	MotionCorr/job081/Micrographs/GridSquare_7301408/FoilHole_7309927_Data_7307033_7307034_20180108_2339_Fractions.mrc	8406.19	8625.06	5.16	5.119
567.008264	2640.4	000003@Extract/job146/Micrographs/GridSquare_7301408/FoilHole_7309927_Data_7307033_7307034_20180108_2339_Fractions.mrcs	MotionCorr/job081/Micrographs/GridSquare_7301408/FoilHole_7309927_Data_7307033_7307034_20180108_2339_Fractions.mrc	8406.19	8625.06	5.16	5.119
567.008264	2640.4	000003@Extract/job146/Micrographs/GridSquare_7301408/FoilHole_7309927_Data_7307033_7307034_20180108_2339_Fractions.mrcs	MotionCorr/job081/Micrographs/GridSquare_7301408/FoilHole_7309927_Data_7307033_7307034_20180108_2339_Fractions.mrc	8406.19	8625.06	5.16	5.119
1370.975207	1379.44	000001@Extract/job146/Micrographs/GridSquare_7301408/FoilHole_7309927_Data_7307042_7307043_20180108_2338_Fractions.mrcs	MotionCorr/job081/Micrographs/GridSquare_7301408/FoilHole_7309927_Data_7307042_7307043_20180108_2338_Fractions.mrc	10241.8	10496.5	17.51	4.879
2073.388430	626.248	000001@Extract/job146/Micrographs/GridSquare_7301408/FoilHole_7309928_Data_7307012_7307013_20180108_2340_Fractions.mrcs	MotionCorr/job081/Micrographs/GridSquare_7301408/FoilHole_7309928_Data_7307012_7307013_20180108_2340_Fractions.mrc	16732.4	17021.5	7.72	4.746
2073.388430	626.248	000001@Extract/job146/Micrographs/GridSquare_7301408/FoilHole_7309928_Data_7307012_7307013_20180108_2340_Fractions.mrcs	MotionCorr/job081/Micrographs/GridSquare_7301408/FoilHole_7309928_Data_7307012_7307013_20180108_2340_Fractions.mrc	16732.4	17021.5	7.72	4.746
2073.388430	626.248	000001@Extract/job146/Micrographs/GridSquare_7301408/FoilHole_7309928_Data_7307012_7307013_20180108_2340_Fractions.mrcs	MotionCorr/job081/Micrographs/GridSquare_7301408/FoilHole_7309928_Data_7307012_7307013_20180108_2340_Fractions.mrc	16732.4	17021.5	7.72	4.746
2073.388430	626.248	000001@Extract/job146/Micrographs/GridSquare_7301408/FoilHole_7309928_Data_7307012_7307013_20180108_2340_Fractions.mrcs	MotionCorr/job081/Micrographs/GridSquare_7301408/FoilHole_7309928_Data_7307012_7307013_20180108_2340_Fractions.mrc	16732.4	17021.5	7.72	4.746
2073.388430	626.248	000001@Extract/job146/Micrographs/GridSquare_7301408/FoilHole_7309928_Data_7307012_7307013_20180108_2340_Fractions.mrcs	MotionCorr/job081/Micrographs/GridSquare_7301408/FoilHole_7309928_Data_7307012_7307013_20180108_2340_Fractions.mrc	16732.4	17021.5	7.72	4.746
2073.388430	626.248	000001@Extract/job146/Micrographs/GridSquare_7301408/FoilHole_7309928_Data_7307012_7307013_20180108_2340_Fractions.mrcs	MotionCorr/job081/Micrographs/GridSquare_7301408/FoilHole_7309928_Data_7307012_7307013_20180108_2340_Fractions.mrc	16732.4	17021.5	7.72	4.746
1751.801653	2301.88	000002@Extract/job146/Micrographs/GridSquare_7301408/FoilHole_7309928_Data_7307012_7307013_20180108_2340_Fractions.mrcs	MotionCorr/job081/Micrographs/GridSquare_7301408/FoilHole_7309928_Data_7307012_7307013_20180108_2340_Fractions.mrc	16732.4	17021.5	7.72	4.746
1751.801653	2301.88	000002@Extract/job146/Micrographs/GridSquare_7301408/FoilHole_7309928_Data_7307012_7307013_20180108_2340_Fractions.mrcs	MotionCorr/job081/Micrographs/GridSquare_7301408/FoilHole_7309928_Data_7307012_7307013_20180108_2340_Fractions.mrc	16732.4	17021.5	7.72	4.746
1751.801653	2301.88	000002@Extract/job146/Micrographs/GridSquare_7301408/FoilHole_7309928_Data_7307012_7307013_20180108_2340_Fractions.mrcs	MotionCorr/job081/Micrographs/GridSquare_7301408/FoilHole_7309928_Data_7307012_7307013_20180108_2340_Fractions.mrc	16732.4	17021.5	7.72	4.746
1751.801653	2301.88	000002@Extract/job146/Micrographs/GridSquare_7301408/FoilHole_7309928_Data_7307012_7307013_20180108_2340_Fractions.mrcs	MotionCorr/job081/Micrographs/GridSquare_7301408/FoilHole_7309928_Data_7307012_7307013_20180108_2340_Fractions.mrc	16732.4	17021.5	7.72	4.746
1751.801653	2301.88	000002@Extract/job146/Micrographs/GridSquare_7301408/FoilHole_7309928_Data_7307012_7307013_20180108_2340_Fractions.mrcs	MotionCorr/job081/Micrographs/GridSquare_7301408/FoilHole_7309928_Data_7307012_7307013_20180108_2340_Fractions.mrc	16732.4	17021.5	7.72	4.746
1751.801653	2301.88	000002@Extract/job146/Micrographs/GridSquare_7301408/FoilHole_7309928_Data_7307012_7307013_20180108_2340_Fractions.mrcs	MotionCorr/job081/Micrographs/GridSquare_7301408/FoilHole_7309928_Data_7307012_7307013_20180108_2340_Fractions.mrc	16732.4	17021.5	7.72	4.746
1751.801653	2301.88	000002@Extract/job146/Micrographs/GridSquare_7301408/FoilHole_7309928_Data_7307012_7307013_20180108_2340_Fractions.mrcs	MotionCorr/job081/Micrographs/GridSquare_7301408/FoilHole_7309928_Data_7307012_7307013_20180108_2340_Fractions.mrc	16732.4	17021.5	7.72	4.746
1751.801653	2301.88	000002@Extract/job146/Micrographs/GridSquare_7301408/FoilHole_7309928_Data_7307012_7307013_20180108_2340_Fractions.mrcs	MotionCorr/job081/Micrographs/GridSquare_7301408/FoilHole_7309928_Data_7307012_7307013_20180108_2340_Fractions.mrc	16732.4	17021.5	7.72	4.746
1751.801653	2301.88	000002@Extract/job146/Micrographs/GridSquare_7301408/FoilHole_7309928_Data_7307012_7307013_20180108_2340_Fractions.mrcs	MotionCorr/job081/Micrographs/GridSquare_7301408/FoilHole_7309928_Data_7307012_7307013_20180108_2340_Fractions.mrc	16732.4	17021.5	7.72	4.746
2809.652893	753.19	000001@Extract/job146/Micrographs/GridSquare_7301408/FoilHole_7309928_Data_7307021_7307022_20180108_2341_Fractions.mrcs	MotionCorr/job081/Micrographs/GridSquare_7301408/FoilHole_7309928_Data_7307021_7307022_20180108_2341_Fractions.mrc	14538.8	14084.3	41.94	5.703
2809.652893	753.19	000001@Extract/job146/Micrographs/GridSquare_7301408/FoilHole_7309928_Data_7307021_7307022_20180108_2341_Fractions.mrcs	MotionCorr/job081/Micrographs/GridSquare_7301408/FoilHole_7309928_Data_7307021_7307022_20180108_2341_Fractions.mrc	14538.8	14084.3	41.94	5.703
2809.652893	753.19	000001@Extract/job146/Micrographs/GridSquare_7301408/FoilHole_7309928_Data_7307021_7307022_20180108_2341_Fractions.mrcs	MotionCorr/job081/Micrographs/GridSquare_7301408/FoilHole_7309928_Data_7307021_7307022_20180108_2341_Fractions.mrc	14538.8	14084.3	41.94	5.703
2809.652893	753.19	000001@Extract/job146/Micrographs/GridSquare_7301408/FoilHole_7309928_Data_7307021_7307022_20180108_2341_Fractions.mrcs	MotionCorr/job081/Micrographs/GridSquare_7301408/FoilHole_7309928_Data_7307021_7307022_20180108_2341_Fractions.mrc	14538.8	14084.3	41.94	5.703
2809.652893	753.19	000001@Extract/job146/Micrographs/GridSquare_7301408/FoilHole_7309928_Data_7307021_7307022_20180108_2341_Fractions.mrcs	MotionCorr/job081/Micrographs/GridSquare_7301408/FoilHole_7309928_Data_7307021_7307022_20180108_2341_Fractions.mrc	14538.8	14084.3	41.94	5.703
3021.223140	922.446	000002@Extract/job146/Micrographs/GridSquare_7301408/FoilHole_7309928_Data_7307033_7307034_20180108_2341_Fractions.mrcs	MotionCorr/job081/Micrographs/GridSquare_7301408/FoilHole_7309928_Data_7307033_7307034_20180108_2341_Fractions.mrc	12639.6	12608.5	52.61	5.364
3021.223140	922.446	000002@Extract/job146/Micrographs/GridSquare_7301408/FoilHole_7309928_Data_7307033_7307034_20180108_2341_Fractions.mrcs	MotionCorr/job081/Micrographs/GridSquare_7301408/FoilHole_7309928_Data_7307033_7307034_20180108_2341_Fractions.mrc	12639.6	12608.5	52.61	5.364
3021.223140	922.446	000002@Extract/job146/Micrographs/GridSquare_7301408/FoilHole_7309928_Data_7307033_7307034_20180108_2341_Fractions.mrcs	MotionCorr/job081/Micrographs/GridSquare_7301408/FoilHole_7309928_Data_7307033_7307034_20180108_2341_Fractions.mrc	12639.6	12608.5	52.61	5.364
3021.223140	922.446	000002@Extract/job146/Micrographs/GridSquare_7301408/FoilHole_7309928_Data_7307033_7307034_20180108_2341_Fractions.mrcs	MotionCorr/job081/Micrographs/GridSquare_7301408/FoilHole_7309928_Data_7307033_7307034_20180108_2341_Fractions.mrc	12639.6	12608.5	52.61	5.364
3021.223140	922.446	000002@Extract/job146/Micrographs/GridSquare_7301408/FoilHole_7309928_Data_7307033_7307034_20180108_2341_Fractions.mrcs	MotionCorr/job081/Micrographs/GridSquare_7301408/FoilHole_7309928_Data_7307033_7307034_20180108_2341_Fractions.mrc	12639.6	12608.5	52.61	5.364
1624.859504	981.686	000003@Extract/job146/Micrographs/GridSquare_7301408/FoilHole_7309928_Data_7307033_7307034_20180108_2341_Fractions.mrcs	MotionCorr/job081/Micrographs/GridSquare_7301408/FoilHole_7309928_Data_7307033_7307034_20180108_2341_Fractions.mrc	12639.6	12608.5	52.61	5.364
1624.859504	981.686	000003@Extract/job146/Micrographs/GridSquare_7301408/FoilHole_7309928_Data_7307033_7307034_20180108_2341_Fractions.mrcs	MotionCorr/job081/Micrographs/GridSquare_7301408/FoilHole_7309928_Data_7307033_7307034_20180108_2341_Fractions.mrc	12639.6	12608.5	52.61	5.364
1624.859504	981.686	000003@Extract/job146/Micrographs/GridSquare_7301408/FoilHole_7309928_Data_7307033_7307034_20180108_2341_Fractions.mrcs	MotionCorr/job081/Micrographs/GridSquare_7301408/FoilHole_7309928_Data_7307033_7307034_20180108_2341_Fractions.mrc	12639.6	12608.5	52.61	5.364
1624.859504	981.686	000003@Extract/job146/Micrographs/GridSquare_7301408/FoilHole_7309928_Data_7307033_7307034_20180108_2341_Fractions.mrcs	MotionCorr/job081/Micrographs/GridSquare_7301408/FoilHole_7309928_Data_7307033_7307034_20180108_2341_Fractions.mrc	12639.6	12608.5	52.61	5.364
1624.859504	981.686	000003@Extract/job146/Micrographs/GridSquare_7301408/FoilHole_7309928_Data_7307033_7307034_20180108_2341_Fractions.mrcs	MotionCorr/job081/Micrographs/GridSquare_7301408/FoilHole_7309928_Data_7307033_7307034_20180108_2341_Fractions.mrc	12639.6	12608.5	52.61	5.364
1032.462810	2708.1	000002@Extract/job146/Micrographs/GridSquare_7301408/FoilHole_7309928_Data_7307042_7307043_20180108_2340_Fractions.mrcs	MotionCorr/job081/Micrographs/GridSquare_7301408/FoilHole_7309928_Data_7307042_7307043_20180108_2340_Fractions.mrc	15040.2	15205.9	4.14	5.006
1032.462810	2708.1	000002@Extract/job146/Micrographs/GridSquare_7301408/FoilHole_7309928_Data_7307042_7307043_20180108_2340_Fractions.mrcs	MotionCorr/job081/Micrographs/GridSquare_7301408/FoilHole_7309928_Data_7307042_7307043_20180108_2340_Fractions.mrc	15040.2	15205.9	4.14	5.006
1032.462810	2708.1	000002@Extract/job146/Micrographs/GridSquare_7301408/FoilHole_7309928_Data_7307042_7307043_20180108_2340_Fractions.mrcs	MotionCorr/job081/Micrographs/GridSquare_7301408/FoilHole_7309928_Data_7307042_7307043_20180108_2340_Fractions.mrc	15040.2	15205.9	4.14	5.006
1032.462810	2708.1	000002@Extract/job146/Micrographs/GridSquare_7301408/FoilHole_7309928_Data_7307042_7307043_20180108_2340_Fractions.mrcs	MotionCorr/job081/Micrographs/GridSquare_7301408/FoilHole_7309928_Data_7307042_7307043_20180108_2340_Fractions.mrc	15040.2	15205.9	4.14	5.006
1032.462810	2708.1	000002@Extract/job146/Micrographs/GridSquare_7301408/FoilHole_7309928_Data_7307042_7307043_20180108_2340_Fractions.mrcs	MotionCorr/job081/Micrographs/GridSquare_7301408/FoilHole_7309928_Data_7307042_7307043_20180108_2340_Fractions.mrc	15040.2	15205.9	4.14	5.006
1404.826446	795.504	000001@Extract/job146/Micrographs/GridSquare_7301408/FoilHole_7309928_Data_7307042_7307043_20180108_2340_Fractions.mrcs	MotionCorr/job081/Micrographs/GridSquare_7301408/FoilHole_7309928_Data_7307042_7307043_20180108_2340_Fractions.mrc	15040.2	15205.9	4.14	5.006
1404.826446	795.504	000001@Extract/job146/Micrographs/GridSquare_7301408/FoilHole_7309928_Data_7307042_7307043_20180108_2340_Fractions.mrcs	MotionCorr/job081/Micrographs/GridSquare_7301408/FoilHole_7309928_Data_7307042_7307043_20180108_2340_Fractions.mrc	15040.2	15205.9	4.14	5.006
1404.826446	795.504	000001@Extract/job146/Micrographs/GridSquare_7301408/FoilHole_7309928_Data_7307042_7307043_20180108_2340_Fractions.mrcs	MotionCorr/job081/Micrographs/GridSquare_7301408/FoilHole_7309928_Data_7307042_7307043_20180108_2340_Fractions.mrc	15040.2	15205.9	4.14	5.006
1404.826446	795.504	000001@Extract/job146/Micrographs/GridSquare_7301408/FoilHole_7309928_Data_7307042_7307043_20180108_2340_Fractions.mrcs	MotionCorr/job081/Micrographs/GridSquare_7301408/FoilHole_7309928_Data_7307042_7307043_20180108_2340_Fractions.mrc	15040.2	15205.9	4.14	5.006
1404.826446	795.504	000001@Extract/job146/Micrographs/GridSquare_7301408/FoilHole_7309928_Data_7307042_7307043_20180108_2340_Fractions.mrcs	MotionCorr/job081/Micrographs/GridSquare_7301408/FoilHole_7309928_Data_7307042_7307043_20180108_2340_Fractions.mrc	15040.2	15205.9	4.14	5.006
1404.826446	795.504	000001@Extract/job146/Micrographs/GridSquare_7301408/FoilHole_7309928_Data_7307042_7307043_20180108_2340_Fractions.mrcs	MotionCorr/job081/Micrographs/GridSquare_7301408/FoilHole_7309928_Data_7307042_7307043_20180108_2340_Fractions.mrc	15040.2	15205.9	4.14	5.006
1404.826446	795.504	000001@Extract/job146/Micrographs/GridSquare_7301408/FoilHole_7309928_Data_7307042_7307043_20180108_2340_Fractions.mrcs	MotionCorr/job081/Micrographs/GridSquare_7301408/FoilHole_7309928_Data_7307042_7307043_20180108_2340_Fractions.mrc	15040.2	15205.9	4.14	5.006
1404.826446	795.504	000001@Extract/job146/Micrographs/GridSquare_7301408/FoilHole_7309928_Data_7307042_7307043_20180108_2340_Fractions.mrcs	MotionCorr/job081/Micrographs/GridSquare_7301408/FoilHole_7309928_Data_7307042_7307043_20180108_2340_Fractions.mrc	15040.2	15205.9	4.14	5.006
1404.826446	795.504	000001@Extract/job146/Micrographs/GridSquare_7301408/FoilHole_7309928_Data_7307042_7307043_20180108_2340_Fractions.mrcs	MotionCorr/job081/Micrographs/GridSquare_7301408/FoilHole_7309928_Data_7307042_7307043_20180108_2340_Fractions.mrc	15040.2	15205.9	4.14	5.006
710.876033	880.132	000001@Extract/job146/Micrographs/GridSquare_7301408/FoilHole_7309929_Data_7307021_7307022_20180108_2343_Fractions.mrcs	MotionCorr/job081/Micrographs/GridSquare_7301408/FoilHole_7309929_Data_7307021_7307022_20180108_2343_Fractions.mrc	23895.1	23688.9	26.3	5.252
710.876033	880.132	000001@Extract/job146/Micrographs/GridSquare_7301408/FoilHole_7309929_Data_7307021_7307022_20180108_2343_Fractions.mrcs	MotionCorr/job081/Micrographs/GridSquare_7301408/FoilHole_7309929_Data_7307021_7307022_20180108_2343_Fractions.mrc	23895.1	23688.9	26.3	5.252
710.876033	880.132	000001@Extract/job146/Micrographs/GridSquare_7301408/FoilHole_7309929_Data_7307021_7307022_20180108_2343_Fractions.mrcs	MotionCorr/job081/Micrographs/GridSquare_7301408/FoilHole_7309929_Data_7307021_7307022_20180108_2343_Fractions.mrc	23895.1	23688.9	26.3	5.252
710.876033	880.132	000001@Extract/job146/Micrographs/GridSquare_7301408/FoilHole_7309929_Data_7307021_7307022_20180108_2343_Fractions.mrcs	MotionCorr/job081/Micrographs/GridSquare_7301408/FoilHole_7309929_Data_7307021_7307022_20180108_2343_Fractions.mrc	23895.1	23688.9	26.3	5.252
710.876033	880.132	000001@Extract/job146/Micrographs/GridSquare_7301408/FoilHole_7309929_Data_7307021_7307022_20180108_2343_Fractions.mrcs	MotionCorr/job081/Micrographs/GridSquare_7301408/FoilHole_7309929_Data_7307021_7307022_20180108_2343_Fractions.mrc	23895.1	23688.9	26.3	5.252
710.876033	880.132	000001@Extract/job146/Micrographs/GridSquare_7301408/FoilHole_7309929_Data_7307021_7307022_20180108_2343_Fractions.mrcs	MotionCorr/job081/Micrographs/GridSquare_7301408/FoilHole_7309929_Data_7307021_7307022_20180108_2343_Fractions.mrc	23895.1	23688.9	26.3	5.252
710.876033	880.132	000001@Extract/job146/Micrographs/GridSquare_7301408/FoilHole_7309929_Data_7307021_7307022_20180108_2343_Fractions.mrcs	MotionCorr/job081/Micrographs/GridSquare_7301408/FoilHole_7309929_Data_7307021_7307022_20180108_2343_Fractions.mrc	23895.1	23688.9	26.3	5.252
3325.884298	1506.38	000002@Extract/job146/Micrographs/GridSquare_7301408/FoilHole_7309929_Data_7307033_7307034_20180108_2343_Fractions.mrcs	MotionCorr/job081/Micrographs/GridSquare_7301408/FoilHole_7309929_Data_7307033_7307034_20180108_2343_Fractions.mrc	22835.9	22617.2	50.92	4.969
3325.884298	1506.38	000002@Extract/job146/Micrographs/GridSquare_7301408/FoilHole_7309929_Data_7307033_7307034_20180108_2343_Fractions.mrcs	MotionCorr/job081/Micrographs/GridSquare_7301408/FoilHole_7309929_Data_7307033_7307034_20180108_2343_Fractions.mrc	22835.9	22617.2	50.92	4.969
3325.884298	1506.38	000002@Extract/job146/Micrographs/GridSquare_7301408/FoilHole_7309929_Data_7307033_7307034_20180108_2343_Fractions.mrcs	MotionCorr/job081/Micrographs/GridSquare_7301408/FoilHole_7309929_Data_7307033_7307034_20180108_2343_Fractions.mrc	22835.9	22617.2	50.92	4.969
3325.884298	1506.38	000002@Extract/job146/Micrographs/GridSquare_7301408/FoilHole_7309929_Data_7307033_7307034_20180108_2343_Fractions.mrcs	MotionCorr/job081/Micrographs/GridSquare_7301408/FoilHole_7309929_Data_7307033_7307034_20180108_2343_Fractions.mrc	22835.9	22617.2	50.92	4.969
3325.884298	1506.38	000002@Extract/job146/Micrographs/GridSquare_7301408/FoilHole_7309929_Data_7307033_7307034_20180108_2343_Fractions.mrcs	MotionCorr/job081/Micrographs/GridSquare_7301408/FoilHole_7309929_Data_7307033_7307034_20180108_2343_Fractions.mrc	22835.9	22617.2	50.92	4.969
1286.347107	1540.23	000001@Extract/job146/Micrographs/GridSquare_7301408/FoilHole_7309929_Data_7307033_7307034_20180108_2343_Fractions.mrcs	MotionCorr/job081/Micrographs/GridSquare_7301408/FoilHole_7309929_Data_7307033_7307034_20180108_2343_Fractions.mrc	22835.9	22617.2	50.92	4.969
1286.347107	1540.23	000001@Extract/job146/Micrographs/GridSquare_7301408/FoilHole_7309929_Data_7307033_7307034_20180108_2343_Fractions.mrcs	MotionCorr/job081/Micrographs/GridSquare_7301408/FoilHole_7309929_Data_7307033_7307034_20180108_2343_Fractions.mrc	22835.9	22617.2	50.92	4.969
1286.347107	1540.23	000001@Extract/job146/Micrographs/GridSquare_7301408/FoilHole_7309929_Data_7307033_7307034_20180108_2343_Fractions.mrcs	MotionCorr/job081/Micrographs/GridSquare_7301408/FoilHole_7309929_Data_7307033_7307034_20180108_2343_Fractions.mrc	22835.9	22617.2	50.92	4.969
1286.347107	1540.23	000001@Extract/job146/Micrographs/GridSquare_7301408/FoilHole_7309929_Data_7307033_7307034_20180108_2343_Fractions.mrcs	MotionCorr/job081/Micrographs/GridSquare_7301408/FoilHole_7309929_Data_7307033_7307034_20180108_2343_Fractions.mrc	22835.9	22617.2	50.92	4.969
1286.347107	1540.23	000001@Extract/job146/Micrographs/GridSquare_7301408/FoilHole_7309929_Data_7307033_7307034_20180108_2343_Fractions.mrcs	MotionCorr/job081/Micrographs/GridSquare_7301408/FoilHole_7309929_Data_7307033_7307034_20180108_2343_Fractions.mrc	22835.9	22617.2	50.92	4.969
2682.710744	803.967	000001@Extract/job146/Micrographs/GridSquare_7301408/FoilHole_7309929_Data_7307042_7307043_20180108_2342_Fractions.mrcs	MotionCorr/job081/Micrographs/GridSquare_7301408/FoilHole_7309929_Data_7307042_7307043_20180108_2342_Fractions.mrc	24430.4	24311.7	5.96	5.464
2792.727273	2885.82	000002@Extract/job146/Micrographs/GridSquare_7301408/FoilHole_7309929_Data_7307042_7307043_20180108_2342_Fractions.mrcs	MotionCorr/job081/Micrographs/GridSquare_7301408/FoilHole_7309929_Data_7307042_7307043_20180108_2342_Fractions.mrc	24430.4	24311.7	5.96	5.464
2792.727273	2885.82	000002@Extract/job146/Micrographs/GridSquare_7301408/FoilHole_7309929_Data_7307042_7307043_20180108_2342_Fractions.mrcs	MotionCorr/job081/Micrographs/GridSquare_7301408/FoilHole_7309929_Data_7307042_7307043_20180108_2342_Fractions.mrc	24430.4	24311.7	5.96	5.464
2792.727273	2885.82	000002@Extract/job146/Micrographs/GridSquare_7301408/FoilHole_7309929_Data_7307042_7307043_20180108_2342_Fractions.mrcs	MotionCorr/job081/Micrographs/GridSquare_7301408/FoilHole_7309929_Data_7307042_7307043_20180108_2342_Fractions.mrc	24430.4	24311.7	5.96	5.464
2792.727273	2885.82	000002@Extract/job146/Micrographs/GridSquare_7301408/FoilHole_7309929_Data_7307042_7307043_20180108_2342_Fractions.mrcs	MotionCorr/job081/Micrographs/GridSquare_7301408/FoilHole_7309929_Data_7307042_7307043_20180108_2342_Fractions.mrc	24430.4	24311.7	5.96	5.464
2792.727273	2885.82	000002@Extract/job146/Micrographs/GridSquare_7301408/FoilHole_7309929_Data_7307042_7307043_20180108_2342_Fractions.mrcs	MotionCorr/job081/Micrographs/GridSquare_7301408/FoilHole_7309929_Data_7307042_7307043_20180108_2342_Fractions.mrc	24430.4	24311.7	5.96	5.464
1557.157025	617.785	000001@Extract/job146/Micrographs/GridSquare_7301408/FoilHole_7309930_Data_7307012_7307013_20180108_2344_Fractions.mrcs	MotionCorr/job081/Micrographs/GridSquare_7301408/FoilHole_7309930_Data_7307012_7307013_20180108_2344_Fractions.mrc	33480.3	33533.4	53.25	4.11
1557.157025	617.785	000001@Extract/job146/Micrographs/GridSquare_7301408/FoilHole_7309930_Data_7307012_7307013_20180108_2344_Fractions.mrcs	MotionCorr/job081/Micrographs/GridSquare_7301408/FoilHole_7309930_Data_7307012_7307013_20180108_2344_Fractions.mrc	33480.3	33533.4	53.25	4.11
1557.157025	617.785	000001@Extract/job146/Micrographs/GridSquare_7301408/FoilHole_7309930_Data_7307012_7307013_20180108_2344_Fractions.mrcs	MotionCorr/job081/Micrographs/GridSquare_7301408/FoilHole_7309930_Data_7307012_7307013_20180108_2344_Fractions.mrc	33480.3	33533.4	53.25	4.11
1557.157025	617.785	000001@Extract/job146/Micrographs/GridSquare_7301408/FoilHole_7309930_Data_7307012_7307013_20180108_2344_Fractions.mrcs	MotionCorr/job081/Micrographs/GridSquare_7301408/FoilHole_7309930_Data_7307012_7307013_20180108_2344_Fractions.mrc	33480.3	33533.4	53.25	4.11
1557.157025	617.785	000001@Extract/job146/Micrographs/GridSquare_7301408/FoilHole_7309930_Data_7307012_7307013_20180108_2344_Fractions.mrcs	MotionCorr/job081/Micrographs/GridSquare_7301408/FoilHole_7309930_Data_7307012_7307013_20180108_2344_Fractions.mrc	33480.3	33533.4	53.25	4.11
1557.157025	617.785	000001@Extract/job146/Micrographs/GridSquare_7301408/FoilHole_7309930_Data_7307012_7307013_20180108_2344_Fractions.mrcs	MotionCorr/job081/Micrographs/GridSquare_7301408/FoilHole_7309930_Data_7307012_7307013_20180108_2344_Fractions.mrc	33480.3	33533.4	53.25	4.11
1557.157025	617.785	000001@Extract/job146/Micrographs/GridSquare_7301408/FoilHole_7309930_Data_7307012_7307013_20180108_2344_Fractions.mrcs	MotionCorr/job081/Micrographs/GridSquare_7301408/FoilHole_7309930_Data_7307012_7307013_20180108_2344_Fractions.mrc	33480.3	33533.4	53.25	4.11
1557.157025	617.785	000001@Extract/job146/Micrographs/GridSquare_7301408/FoilHole_7309930_Data_7307012_7307013_20180108_2344_Fractions.mrcs	MotionCorr/job081/Micrographs/GridSquare_7301408/FoilHole_7309930_Data_7307012_7307013_20180108_2344_Fractions.mrc	33480.3	33533.4	53.25	4.11
854.743802	2835.04	000002@Extract/job146/Micrographs/GridSquare_7301408/FoilHole_7309930_Data_7307012_7307013_20180108_2344_Fractions.mrcs	MotionCorr/job081/Micrographs/GridSquare_7301408/FoilHole_7309930_Data_7307012_7307013_20180108_2344_Fractions.mrc	33480.3	33533.4	53.25	4.11
854.743802	2835.04	000002@Extract/job146/Micrographs/GridSquare_7301408/FoilHole_7309930_Data_7307012_7307013_20180108_2344_Fractions.mrcs	MotionCorr/job081/Micrographs/GridSquare_7301408/FoilHole_7309930_Data_7307012_7307013_20180108_2344_Fractions.mrc	33480.3	33533.4	53.25	4.11
854.743802	2835.04	000002@Extract/job146/Micrographs/GridSquare_7301408/FoilHole_7309930_Data_7307012_7307013_20180108_2344_Fractions.mrcs	MotionCorr/job081/Micrographs/GridSquare_7301408/FoilHole_7309930_Data_7307012_7307013_20180108_2344_Fractions.mrc	33480.3	33533.4	53.25	4.11
854.743802	2835.04	000002@Extract/job146/Micrographs/GridSquare_7301408/FoilHole_7309930_Data_7307012_7307013_20180108_2344_Fractions.mrcs	MotionCorr/job081/Micrographs/GridSquare_7301408/FoilHole_7309930_Data_7307012_7307013_20180108_2344_Fractions.mrc	33480.3	33533.4	53.25	4.11
854.743802	2835.04	000002@Extract/job146/Micrographs/GridSquare_7301408/FoilHole_7309930_Data_7307012_7307013_20180108_2344_Fractions.mrcs	MotionCorr/job081/Micrographs/GridSquare_7301408/FoilHole_7309930_Data_7307012_7307013_20180108_2344_Fractions.mrc	33480.3	33533.4	53.25	4.11
854.743802	2835.04	000002@Extract/job146/Micrographs/GridSquare_7301408/FoilHole_7309930_Data_7307012_7307013_20180108_2344_Fractions.mrcs	MotionCorr/job081/Micrographs/GridSquare_7301408/FoilHole_7309930_Data_7307012_7307013_20180108_2344_Fractions.mrc	33480.3	33533.4	53.25	4.11
854.743802	2835.04	000002@Extract/job146/Micrographs/GridSquare_7301408/FoilHole_7309930_Data_7307012_7307013_20180108_2344_Fractions.mrcs	MotionCorr/job081/Micrographs/GridSquare_7301408/FoilHole_7309930_Data_7307012_7307013_20180108_2344_Fractions.mrc	33480.3	33533.4	53.25	4.11
854.743802	2835.04	000002@Extract/job146/Micrographs/GridSquare_7301408/FoilHole_7309930_Data_7307012_7307013_20180108_2344_Fractions.mrcs	MotionCorr/job081/Micrographs/GridSquare_7301408/FoilHole_7309930_Data_7307012_7307013_20180108_2344_Fractions.mrc	33480.3	33533.4	53.25	4.11
854.743802	2835.04	000002@Extract/job146/Micrographs/GridSquare_7301408/FoilHole_7309930_Data_7307012_7307013_20180108_2344_Fractions.mrcs	MotionCorr/job081/Micrographs/GridSquare_7301408/FoilHole_7309930_Data_7307012_7307013_20180108_2344_Fractions.mrc	33480.3	33533.4	53.25	4.11
854.743802	2835.04	000002@Extract/job146/Micrographs/GridSquare_7301408/FoilHole_7309930_Data_7307012_7307013_20180108_2344_Fractions.mrcs	MotionCorr/job081/Micrographs/GridSquare_7301408/FoilHole_7309930_Data_7307012_7307013_20180108_2344_Fractions.mrc	33480.3	33533.4	53.25	4.11
1117.090909	1244.03	000001@Extract/job146/Micrographs/GridSquare_7301408/FoilHole_7309930_Data_7307021_7307022_20180108_2345_Fractions.mrcs	MotionCorr/job081/Micrographs/GridSquare_7301408/FoilHole_7309930_Data_7307021_7307022_20180108_2345_Fractions.mrc	32162.9	31942.6	72.48	4.579
1117.090909	1244.03	000001@Extract/job146/Micrographs/GridSquare_7301408/FoilHole_7309930_Data_7307021_7307022_20180108_2345_Fractions.mrcs	MotionCorr/job081/Micrographs/GridSquare_7301408/FoilHole_7309930_Data_7307021_7307022_20180108_2345_Fractions.mrc	32162.9	31942.6	72.48	4.579
1117.090909	1244.03	000001@Extract/job146/Micrographs/GridSquare_7301408/FoilHole_7309930_Data_7307021_7307022_20180108_2345_Fractions.mrcs	MotionCorr/job081/Micrographs/GridSquare_7301408/FoilHole_7309930_Data_7307021_7307022_20180108_2345_Fractions.mrc	32162.9	31942.6	72.48	4.579
1117.090909	1244.03	000001@Extract/job146/Micrographs/GridSquare_7301408/FoilHole_7309930_Data_7307021_7307022_20180108_2345_Fractions.mrcs	MotionCorr/job081/Micrographs/GridSquare_7301408/FoilHole_7309930_Data_7307021_7307022_20180108_2345_Fractions.mrc	32162.9	31942.6	72.48	4.579
1117.090909	1244.03	000001@Extract/job146/Micrographs/GridSquare_7301408/FoilHole_7309930_Data_7307021_7307022_20180108_2345_Fractions.mrcs	MotionCorr/job081/Micrographs/GridSquare_7301408/FoilHole_7309930_Data_7307021_7307022_20180108_2345_Fractions.mrc	32162.9	31942.6	72.48	4.579
3410.512397	812.43	000001@Extract/job146/Micrographs/GridSquare_7301408/FoilHole_7309930_Data_7307033_7307034_20180108_2345_Fractions.mrcs	MotionCorr/job081/Micrographs/GridSquare_7301408/FoilHole_7309930_Data_7307033_7307034_20180108_2345_Fractions.mrc	30686.8	30813.2	56.92	4.448
3410.512397	812.43	000001@Extract/job146/Micrographs/GridSquare_7301408/FoilHole_7309930_Data_7307033_7307034_20180108_2345_Fractions.mrcs	MotionCorr/job081/Micrographs/GridSquare_7301408/FoilHole_7309930_Data_7307033_7307034_20180108_2345_Fractions.mrc	30686.8	30813.2	56.92	4.448
3410.512397	812.43	000001@Extract/job146/Micrographs/GridSquare_7301408/FoilHole_7309930_Data_7307033_7307034_20180108_2345_Fractions.mrcs	MotionCorr/job081/Micrographs/GridSquare_7301408/FoilHole_7309930_Data_7307033_7307034_20180108_2345_Fractions.mrc	30686.8	30813.2	56.92	4.448
3410.512397	812.43	000001@Extract/job146/Micrographs/GridSquare_7301408/FoilHole_7309930_Data_7307033_7307034_20180108_2345_Fractions.mrcs	MotionCorr/job081/Micrographs/GridSquare_7301408/FoilHole_7309930_Data_7307033_7307034_20180108_2345_Fractions.mrc	30686.8	30813.2	56.92	4.448
3410.512397	812.43	000001@Extract/job146/Micrographs/GridSquare_7301408/FoilHole_7309930_Data_7307033_7307034_20180108_2345_Fractions.mrcs	MotionCorr/job081/Micrographs/GridSquare_7301408/FoilHole_7309930_Data_7307033_7307034_20180108_2345_Fractions.mrc	30686.8	30813.2	56.92	4.448
1480.991736	1929.52	000002@Extract/job146/Micrographs/GridSquare_7301408/FoilHole_7309930_Data_7307033_7307034_20180108_2345_Fractions.mrcs	MotionCorr/job081/Micrographs/GridSquare_7301408/FoilHole_7309930_Data_7307033_7307034_20180108_2345_Fractions.mrc	30686.8	30813.2	56.92	4.448
1480.991736	1929.52	000002@Extract/job146/Micrographs/GridSquare_7301408/FoilHole_7309930_Data_7307033_7307034_20180108_2345_Fractions.mrcs	MotionCorr/job081/Micrographs/GridSquare_7301408/FoilHole_7309930_Data_7307033_7307034_20180108_2345_Fractions.mrc	30686.8	30813.2	56.92	4.448
1480.991736	1929.52	000002@Extract/job146/Micrographs/GridSquare_7301408/FoilHole_7309930_Data_7307033_7307034_20180108_2345_Fractions.mrcs	MotionCorr/job081/Micrographs/GridSquare_7301408/FoilHole_7309930_Data_7307033_7307034_20180108_2345_Fractions.mrc	30686.8	30813.2	56.92	4.448
1480.991736	1929.52	000002@Extract/job146/Micrographs/GridSquare_7301408/FoilHole_7309930_Data_7307033_7307034_20180108_2345_Fractions.mrcs	MotionCorr/job081/Micrographs/GridSquare_7301408/FoilHole_7309930_Data_7307033_7307034_20180108_2345_Fractions.mrc	30686.8	30813.2	56.92	4.448
1480.991736	1929.52	000002@Extract/job146/Micrographs/GridSquare_7301408/FoilHole_7309930_Data_7307033_7307034_20180108_2345_Fractions.mrcs	MotionCorr/job081/Micrographs/GridSquare_7301408/FoilHole_7309930_Data_7307033_7307034_20180108_2345_Fractions.mrc	30686.8	30813.2	56.92	4.448
2327.272727	3266.64	000002@Extract/job146/Micrographs/GridSquare_7301408/FoilHole_7309930_Data_7307042_7307043_20180108_2344_Fractions.mrcs	MotionCorr/job081/Micrographs/GridSquare_7301408/FoilHole_7309930_Data_7307042_7307043_20180108_2344_Fractions.mrc	32363.5	32232.2	2.08	4.847
2327.272727	3266.64	000002@Extract/job146/Micrographs/GridSquare_7301408/FoilHole_7309930_Data_7307042_7307043_20180108_2344_Fractions.mrcs	MotionCorr/job081/Micrographs/GridSquare_7301408/FoilHole_7309930_Data_7307042_7307043_20180108_2344_Fractions.mrc	32363.5	32232.2	2.08	4.847
2327.272727	3266.64	000002@Extract/job146/Micrographs/GridSquare_7301408/FoilHole_7309930_Data_7307042_7307043_20180108_2344_Fractions.mrcs	MotionCorr/job081/Micrographs/GridSquare_7301408/FoilHole_7309930_Data_7307042_7307043_20180108_2344_Fractions.mrc	32363.5	32232.2	2.08	4.847
2327.272727	3266.64	000002@Extract/job146/Micrographs/GridSquare_7301408/FoilHole_7309930_Data_7307042_7307043_20180108_2344_Fractions.mrcs	MotionCorr/job081/Micrographs/GridSquare_7301408/FoilHole_7309930_Data_7307042_7307043_20180108_2344_Fractions.mrc	32363.5	32232.2	2.08	4.847
2327.272727	3266.64	000002@Extract/job146/Micrographs/GridSquare_7301408/FoilHole_7309930_Data_7307042_7307043_20180108_2344_Fractions.mrcs	MotionCorr/job081/Micrographs/GridSquare_7301408/FoilHole_7309930_Data_7307042_7307043_20180108_2344_Fractions.mrc	32363.5	32232.2	2.08	4.847
1827.966942	1091.7	000001@Extract/job146/Micrographs/GridSquare_7301408/FoilHole_7309931_Data_7307012_7307013_20180108_2346_Fractions.mrcs	MotionCorr/job081/Micrographs/GridSquare_7301408/FoilHole_7309931_Data_7307012_7307013_20180108_2346_Fractions.mrc	29512.9	29295.7	44.36	5.452
1827.966942	1091.7	000001@Extract/job146/Micrographs/GridSquare_7301408/FoilHole_7309931_Data_7307012_7307013_20180108_2346_Fractions.mrcs	MotionCorr/job081/Micrographs/GridSquare_7301408/FoilHole_7309931_Data_7307012_7307013_20180108_2346_Fractions.mrc	29512.9	29295.7	44.36	5.452
1827.966942	1091.7	000001@Extract/job146/Micrographs/GridSquare_7301408/FoilHole_7309931_Data_7307012_7307013_20180108_2346_Fractions.mrcs	MotionCorr/job081/Micrographs/GridSquare_7301408/FoilHole_7309931_Data_7307012_7307013_20180108_2346_Fractions.mrc	29512.9	29295.7	44.36	5.452
1827.966942	1091.7	000001@Extract/job146/Micrographs/GridSquare_7301408/FoilHole_7309931_Data_7307012_7307013_20180108_2346_Fractions.mrcs	MotionCorr/job081/Micrographs/GridSquare_7301408/FoilHole_7309931_Data_7307012_7307013_20180108_2346_Fractions.mrc	29512.9	29295.7	44.36	5.452
2344.198347	2149.55	000002@Extract/job146/Micrographs/GridSquare_7301408/FoilHole_7309931_Data_7307021_7307022_20180108_2346_Fractions.mrcs	MotionCorr/job081/Micrographs/GridSquare_7301408/FoilHole_7309931_Data_7307021_7307022_20180108_2346_Fractions.mrc	27864.1	27745.3	62.81	5.444
2344.198347	2149.55	000002@Extract/job146/Micrographs/GridSquare_7301408/FoilHole_7309931_Data_7307021_7307022_20180108_2346_Fractions.mrcs	MotionCorr/job081/Micrographs/GridSquare_7301408/FoilHole_7309931_Data_7307021_7307022_20180108_2346_Fractions.mrc	27864.1	27745.3	62.81	5.444
2344.198347	2149.55	000002@Extract/job146/Micrographs/GridSquare_7301408/FoilHole_7309931_Data_7307021_7307022_20180108_2346_Fractions.mrcs	MotionCorr/job081/Micrographs/GridSquare_7301408/FoilHole_7309931_Data_7307021_7307022_20180108_2346_Fractions.mrc	27864.1	27745.3	62.81	5.444
2344.198347	2149.55	000002@Extract/job146/Micrographs/GridSquare_7301408/FoilHole_7309931_Data_7307021_7307022_20180108_2346_Fractions.mrcs	MotionCorr/job081/Micrographs/GridSquare_7301408/FoilHole_7309931_Data_7307021_7307022_20180108_2346_Fractions.mrc	27864.1	27745.3	62.81	5.444
2344.198347	2149.55	000002@Extract/job146/Micrographs/GridSquare_7301408/FoilHole_7309931_Data_7307021_7307022_20180108_2346_Fractions.mrcs	MotionCorr/job081/Micrographs/GridSquare_7301408/FoilHole_7309931_Data_7307021_7307022_20180108_2346_Fractions.mrc	27864.1	27745.3	62.81	5.444
3292.033058	1565.62	000001@Extract/job146/Micrographs/GridSquare_7301408/FoilHole_7309931_Data_7307042_7307043_20180108_2346_Fractions.mrcs	MotionCorr/job081/Micrographs/GridSquare_7301408/FoilHole_7309931_Data_7307042_7307043_20180108_2346_Fractions.mrc	28362.7	28479.1	47.51	5.395
3292.033058	1565.62	000001@Extract/job146/Micrographs/GridSquare_7301408/FoilHole_7309931_Data_7307042_7307043_20180108_2346_Fractions.mrcs	MotionCorr/job081/Micrographs/GridSquare_7301408/FoilHole_7309931_Data_7307042_7307043_20180108_2346_Fractions.mrc	28362.7	28479.1	47.51	5.395
3292.033058	1565.62	000001@Extract/job146/Micrographs/GridSquare_7301408/FoilHole_7309931_Data_7307042_7307043_20180108_2346_Fractions.mrcs	MotionCorr/job081/Micrographs/GridSquare_7301408/FoilHole_7309931_Data_7307042_7307043_20180108_2346_Fractions.mrc	28362.7	28479.1	47.51	5.395
3292.033058	1565.62	000001@Extract/job146/Micrographs/GridSquare_7301408/FoilHole_7309931_Data_7307042_7307043_20180108_2346_Fractions.mrcs	MotionCorr/job081/Micrographs/GridSquare_7301408/FoilHole_7309931_Data_7307042_7307043_20180108_2346_Fractions.mrc	28362.7	28479.1	47.51	5.395
3292.033058	1565.62	000001@Extract/job146/Micrographs/GridSquare_7301408/FoilHole_7309931_Data_7307042_7307043_20180108_2346_Fractions.mrcs	MotionCorr/job081/Micrographs/GridSquare_7301408/FoilHole_7309931_Data_7307042_7307043_20180108_2346_Fractions.mrc	28362.7	28479.1	47.51	5.395
3292.033058	1565.62	000001@Extract/job146/Micrographs/GridSquare_7301408/FoilHole_7309931_Data_7307042_7307043_20180108_2346_Fractions.mrcs	MotionCorr/job081/Micrographs/GridSquare_7301408/FoilHole_7309931_Data_7307042_7307043_20180108_2346_Fractions.mrc	28362.7	28479.1	47.51	5.395
3292.033058	1565.62	000001@Extract/job146/Micrographs/GridSquare_7301408/FoilHole_7309931_Data_7307042_7307043_20180108_2346_Fractions.mrcs	MotionCorr/job081/Micrographs/GridSquare_7301408/FoilHole_7309931_Data_7307042_7307043_20180108_2346_Fractions.mrc	28362.7	28479.1	47.51	5.395
3292.033058	1565.62	000001@Extract/job146/Micrographs/GridSquare_7301408/FoilHole_7309931_Data_7307042_7307043_20180108_2346_Fractions.mrcs	MotionCorr/job081/Micrographs/GridSquare_7301408/FoilHole_7309931_Data_7307042_7307043_20180108_2346_Fractions.mrc	28362.7	28479.1	47.51	5.395
2674.247934	3630.55	000004@Extract/job146/Micrographs/GridSquare_7301408/FoilHole_7309931_Data_7307042_7307043_20180108_2346_Fractions.mrcs	MotionCorr/job081/Micrographs/GridSquare_7301408/FoilHole_7309931_Data_7307042_7307043_20180108_2346_Fractions.mrc	28362.7	28479.1	47.51	5.395
2674.247934	3630.55	000004@Extract/job146/Micrographs/GridSquare_7301408/FoilHole_7309931_Data_7307042_7307043_20180108_2346_Fractions.mrcs	MotionCorr/job081/Micrographs/GridSquare_7301408/FoilHole_7309931_Data_7307042_7307043_20180108_2346_Fractions.mrc	28362.7	28479.1	47.51	5.395
2674.247934	3630.55	000004@Extract/job146/Micrographs/GridSquare_7301408/FoilHole_7309931_Data_7307042_7307043_20180108_2346_Fractions.mrcs	MotionCorr/job081/Micrographs/GridSquare_7301408/FoilHole_7309931_Data_7307042_7307043_20180108_2346_Fractions.mrc	28362.7	28479.1	47.51	5.395
2674.247934	3630.55	000004@Extract/job146/Micrographs/GridSquare_7301408/FoilHole_7309931_Data_7307042_7307043_20180108_2346_Fractions.mrcs	MotionCorr/job081/Micrographs/GridSquare_7301408/FoilHole_7309931_Data_7307042_7307043_20180108_2346_Fractions.mrc	28362.7	28479.1	47.51	5.395
761.652893	2445.75	000002@Extract/job146/Micrographs/GridSquare_7301408/FoilHole_7309931_Data_7307042_7307043_20180108_2346_Fractions.mrcs	MotionCorr/job081/Micrographs/GridSquare_7301408/FoilHole_7309931_Data_7307042_7307043_20180108_2346_Fractions.mrc	28362.7	28479.1	47.51	5.395
761.652893	2445.75	000002@Extract/job146/Micrographs/GridSquare_7301408/FoilHole_7309931_Data_7307042_7307043_20180108_2346_Fractions.mrcs	MotionCorr/job081/Micrographs/GridSquare_7301408/FoilHole_7309931_Data_7307042_7307043_20180108_2346_Fractions.mrc	28362.7	28479.1	47.51	5.395
761.652893	2445.75	000002@Extract/job146/Micrographs/GridSquare_7301408/FoilHole_7309931_Data_7307042_7307043_20180108_2346_Fractions.mrcs	MotionCorr/job081/Micrographs/GridSquare_7301408/FoilHole_7309931_Data_7307042_7307043_20180108_2346_Fractions.mrc	28362.7	28479.1	47.51	5.395
761.652893	2445.75	000002@Extract/job146/Micrographs/GridSquare_7301408/FoilHole_7309931_Data_7307042_7307043_20180108_2346_Fractions.mrcs	MotionCorr/job081/Micrographs/GridSquare_7301408/FoilHole_7309931_Data_7307042_7307043_20180108_2346_Fractions.mrc	28362.7	28479.1	47.51	5.395
761.652893	2445.75	000002@Extract/job146/Micrographs/GridSquare_7301408/FoilHole_7309931_Data_7307042_7307043_20180108_2346_Fractions.mrcs	MotionCorr/job081/Micrographs/GridSquare_7301408/FoilHole_7309931_Data_7307042_7307043_20180108_2346_Fractions.mrc	28362.7	28479.1	47.51	5.395
761.652893	2445.75	000002@Extract/job146/Micrographs/GridSquare_7301408/FoilHole_7309931_Data_7307042_7307043_20180108_2346_Fractions.mrcs	MotionCorr/job081/Micrographs/GridSquare_7301408/FoilHole_7309931_Data_7307042_7307043_20180108_2346_Fractions.mrc	28362.7	28479.1	47.51	5.395
761.652893	2445.75	000002@Extract/job146/Micrographs/GridSquare_7301408/FoilHole_7309931_Data_7307042_7307043_20180108_2346_Fractions.mrcs	MotionCorr/job081/Micrographs/GridSquare_7301408/FoilHole_7309931_Data_7307042_7307043_20180108_2346_Fractions.mrc	28362.7	28479.1	47.51	5.395
761.652893	2445.75	000002@Extract/job146/Micrographs/GridSquare_7301408/FoilHole_7309931_Data_7307042_7307043_20180108_2346_Fractions.mrcs	MotionCorr/job081/Micrographs/GridSquare_7301408/FoilHole_7309931_Data_7307042_7307043_20180108_2346_Fractions.mrc	28362.7	28479.1	47.51	5.395
761.652893	2445.75	000002@Extract/job146/Micrographs/GridSquare_7301408/FoilHole_7309931_Data_7307042_7307043_20180108_2346_Fractions.mrcs	MotionCorr/job081/Micrographs/GridSquare_7301408/FoilHole_7309931_Data_7307042_7307043_20180108_2346_Fractions.mrc	28362.7	28479.1	47.51	5.395
761.652893	2445.75	000002@Extract/job146/Micrographs/GridSquare_7301408/FoilHole_7309931_Data_7307042_7307043_20180108_2346_Fractions.mrcs	MotionCorr/job081/Micrographs/GridSquare_7301408/FoilHole_7309931_Data_7307042_7307043_20180108_2346_Fractions.mrc	28362.7	28479.1	47.51	5.395
1641.785124	2615.01	000001@Extract/job146/Micrographs/GridSquare_7301408/FoilHole_7309932_Data_7307012_7307013_20180108_2348_Fractions.mrcs	MotionCorr/job081/Micrographs/GridSquare_7301408/FoilHole_7309932_Data_7307012_7307013_20180108_2348_Fractions.mrc	27439.8	26958.7	69.34	5.038
1641.785124	2615.01	000001@Extract/job146/Micrographs/GridSquare_7301408/FoilHole_7309932_Data_7307012_7307013_20180108_2348_Fractions.mrcs	MotionCorr/job081/Micrographs/GridSquare_7301408/FoilHole_7309932_Data_7307012_7307013_20180108_2348_Fractions.mrc	27439.8	26958.7	69.34	5.038
1641.785124	2615.01	000001@Extract/job146/Micrographs/GridSquare_7301408/FoilHole_7309932_Data_7307012_7307013_20180108_2348_Fractions.mrcs	MotionCorr/job081/Micrographs/GridSquare_7301408/FoilHole_7309932_Data_7307012_7307013_20180108_2348_Fractions.mrc	27439.8	26958.7	69.34	5.038
1641.785124	2615.01	000001@Extract/job146/Micrographs/GridSquare_7301408/FoilHole_7309932_Data_7307012_7307013_20180108_2348_Fractions.mrcs	MotionCorr/job081/Micrographs/GridSquare_7301408/FoilHole_7309932_Data_7307012_7307013_20180108_2348_Fractions.mrc	27439.8	26958.7	69.34	5.038
1641.785124	2615.01	000001@Extract/job146/Micrographs/GridSquare_7301408/FoilHole_7309932_Data_7307012_7307013_20180108_2348_Fractions.mrcs	MotionCorr/job081/Micrographs/GridSquare_7301408/FoilHole_7309932_Data_7307012_7307013_20180108_2348_Fractions.mrc	27439.8	26958.7	69.34	5.038
677.024793	2589.62	000001@Extract/job146/Micrographs/GridSquare_7301408/FoilHole_7309932_Data_7307021_7307022_20180108_2348_Fractions.mrcs	MotionCorr/job081/Micrographs/GridSquare_7301408/FoilHole_7309932_Data_7307021_7307022_20180108_2348_Fractions.mrc	24962	24729.5	50.79	5.375
677.024793	2589.62	000001@Extract/job146/Micrographs/GridSquare_7301408/FoilHole_7309932_Data_7307021_7307022_20180108_2348_Fractions.mrcs	MotionCorr/job081/Micrographs/GridSquare_7301408/FoilHole_7309932_Data_7307021_7307022_20180108_2348_Fractions.mrc	24962	24729.5	50.79	5.375
677.024793	2589.62	000001@Extract/job146/Micrographs/GridSquare_7301408/FoilHole_7309932_Data_7307021_7307022_20180108_2348_Fractions.mrcs	MotionCorr/job081/Micrographs/GridSquare_7301408/FoilHole_7309932_Data_7307021_7307022_20180108_2348_Fractions.mrc	24962	24729.5	50.79	5.375
677.024793	2589.62	000001@Extract/job146/Micrographs/GridSquare_7301408/FoilHole_7309932_Data_7307021_7307022_20180108_2348_Fractions.mrcs	MotionCorr/job081/Micrographs/GridSquare_7301408/FoilHole_7309932_Data_7307021_7307022_20180108_2348_Fractions.mrc	24962	24729.5	50.79	5.375
677.024793	2589.62	000001@Extract/job146/Micrographs/GridSquare_7301408/FoilHole_7309932_Data_7307021_7307022_20180108_2348_Fractions.mrcs	MotionCorr/job081/Micrographs/GridSquare_7301408/FoilHole_7309932_Data_7307021_7307022_20180108_2348_Fractions.mrc	24962	24729.5	50.79	5.375
1176.330579	1878.74	000001@Extract/job146/Micrographs/GridSquare_7301408/FoilHole_7309932_Data_7307033_7307034_20180108_2349_Fractions.mrcs	MotionCorr/job081/Micrographs/GridSquare_7301408/FoilHole_7309932_Data_7307033_7307034_20180108_2349_Fractions.mrc	23725.1	23273.3	40.03	5.859
1176.330579	1878.74	000001@Extract/job146/Micrographs/GridSquare_7301408/FoilHole_7309932_Data_7307033_7307034_20180108_2349_Fractions.mrcs	MotionCorr/job081/Micrographs/GridSquare_7301408/FoilHole_7309932_Data_7307033_7307034_20180108_2349_Fractions.mrc	23725.1	23273.3	40.03	5.859
1176.330579	1878.74	000001@Extract/job146/Micrographs/GridSquare_7301408/FoilHole_7309932_Data_7307033_7307034_20180108_2349_Fractions.mrcs	MotionCorr/job081/Micrographs/GridSquare_7301408/FoilHole_7309932_Data_7307033_7307034_20180108_2349_Fractions.mrc	23725.1	23273.3	40.03	5.859
1176.330579	1878.74	000001@Extract/job146/Micrographs/GridSquare_7301408/FoilHole_7309932_Data_7307033_7307034_20180108_2349_Fractions.mrcs	MotionCorr/job081/Micrographs/GridSquare_7301408/FoilHole_7309932_Data_7307033_7307034_20180108_2349_Fractions.mrc	23725.1	23273.3	40.03	5.859
1176.330579	1878.74	000001@Extract/job146/Micrographs/GridSquare_7301408/FoilHole_7309932_Data_7307033_7307034_20180108_2349_Fractions.mrcs	MotionCorr/job081/Micrographs/GridSquare_7301408/FoilHole_7309932_Data_7307033_7307034_20180108_2349_Fractions.mrc	23725.1	23273.3	40.03	5.859
3038.148760	2022.61	000001@Extract/job146/Micrographs/GridSquare_7301408/FoilHole_7309933_Data_7307012_7307013_20180108_2350_Fractions.mrcs	MotionCorr/job081/Micrographs/GridSquare_7301408/FoilHole_7309933_Data_7307012_7307013_20180108_2350_Fractions.mrc	23070.8	22700.8	40.62	5.979
3038.148760	2022.61	000001@Extract/job146/Micrographs/GridSquare_7301408/FoilHole_7309933_Data_7307012_7307013_20180108_2350_Fractions.mrcs	MotionCorr/job081/Micrographs/GridSquare_7301408/FoilHole_7309933_Data_7307012_7307013_20180108_2350_Fractions.mrc	23070.8	22700.8	40.62	5.979
3038.148760	2022.61	000001@Extract/job146/Micrographs/GridSquare_7301408/FoilHole_7309933_Data_7307012_7307013_20180108_2350_Fractions.mrcs	MotionCorr/job081/Micrographs/GridSquare_7301408/FoilHole_7309933_Data_7307012_7307013_20180108_2350_Fractions.mrc	23070.8	22700.8	40.62	5.979
3038.148760	2022.61	000001@Extract/job146/Micrographs/GridSquare_7301408/FoilHole_7309933_Data_7307012_7307013_20180108_2350_Fractions.mrcs	MotionCorr/job081/Micrographs/GridSquare_7301408/FoilHole_7309933_Data_7307012_7307013_20180108_2350_Fractions.mrc	23070.8	22700.8	40.62	5.979
3038.148760	2022.61	000001@Extract/job146/Micrographs/GridSquare_7301408/FoilHole_7309933_Data_7307012_7307013_20180108_2350_Fractions.mrcs	MotionCorr/job081/Micrographs/GridSquare_7301408/FoilHole_7309933_Data_7307012_7307013_20180108_2350_Fractions.mrc	23070.8	22700.8	40.62	5.979
2902.743802	812.43	000001@Extract/job146/Micrographs/GridSquare_7301408/FoilHole_7309933_Data_7307021_7307022_20180108_2350_Fractions.mrcs	MotionCorr/job081/Micrographs/GridSquare_7301408/FoilHole_7309933_Data_7307021_7307022_20180108_2350_Fractions.mrc	19200.8	19580.4	3.31	5.203
2902.743802	812.43	000001@Extract/job146/Micrographs/GridSquare_7301408/FoilHole_7309933_Data_7307021_7307022_20180108_2350_Fractions.mrcs	MotionCorr/job081/Micrographs/GridSquare_7301408/FoilHole_7309933_Data_7307021_7307022_20180108_2350_Fractions.mrc	19200.8	19580.4	3.31	5.203
2902.743802	812.43	000001@Extract/job146/Micrographs/GridSquare_7301408/FoilHole_7309933_Data_7307021_7307022_20180108_2350_Fractions.mrcs	MotionCorr/job081/Micrographs/GridSquare_7301408/FoilHole_7309933_Data_7307021_7307022_20180108_2350_Fractions.mrc	19200.8	19580.4	3.31	5.203
2902.743802	812.43	000001@Extract/job146/Micrographs/GridSquare_7301408/FoilHole_7309933_Data_7307021_7307022_20180108_2350_Fractions.mrcs	MotionCorr/job081/Micrographs/GridSquare_7301408/FoilHole_7309933_Data_7307021_7307022_20180108_2350_Fractions.mrc	19200.8	19580.4	3.31	5.203
2902.743802	812.43	000001@Extract/job146/Micrographs/GridSquare_7301408/FoilHole_7309933_Data_7307021_7307022_20180108_2350_Fractions.mrcs	MotionCorr/job081/Micrographs/GridSquare_7301408/FoilHole_7309933_Data_7307021_7307022_20180108_2350_Fractions.mrc	19200.8	19580.4	3.31	5.203
3359.735537	803.967	000001@Extract/job146/Micrographs/GridSquare_7301408/FoilHole_7309933_Data_7307033_7307034_20180108_2351_Fractions.mrcs	MotionCorr/job081/Micrographs/GridSquare_7301408/FoilHole_7309933_Data_7307033_7307034_20180108_2351_Fractions.mrc	18297.5	18177.2	46.67	5.083
3359.735537	803.967	000001@Extract/job146/Micrographs/GridSquare_7301408/FoilHole_7309933_Data_7307033_7307034_20180108_2351_Fractions.mrcs	MotionCorr/job081/Micrographs/GridSquare_7301408/FoilHole_7309933_Data_7307033_7307034_20180108_2351_Fractions.mrc	18297.5	18177.2	46.67	5.083
3359.735537	803.967	000001@Extract/job146/Micrographs/GridSquare_7301408/FoilHole_7309933_Data_7307033_7307034_20180108_2351_Fractions.mrcs	MotionCorr/job081/Micrographs/GridSquare_7301408/FoilHole_7309933_Data_7307033_7307034_20180108_2351_Fractions.mrc	18297.5	18177.2	46.67	5.083
3359.735537	803.967	000001@Extract/job146/Micrographs/GridSquare_7301408/FoilHole_7309933_Data_7307033_7307034_20180108_2351_Fractions.mrcs	MotionCorr/job081/Micrographs/GridSquare_7301408/FoilHole_7309933_Data_7307033_7307034_20180108_2351_Fractions.mrc	18297.5	18177.2	46.67	5.083
3359.735537	803.967	000001@Extract/job146/Micrographs/GridSquare_7301408/FoilHole_7309933_Data_7307033_7307034_20180108_2351_Fractions.mrcs	MotionCorr/job081/Micrographs/GridSquare_7301408/FoilHole_7309933_Data_7307033_7307034_20180108_2351_Fractions.mrc	18297.5	18177.2	46.67	5.083
2191.867769	643.174	000001@Extract/job146/Micrographs/GridSquare_7301408/FoilHole_7309933_Data_7307042_7307043_20180108_2350_Fractions.mrcs	MotionCorr/job081/Micrographs/GridSquare_7301408/FoilHole_7309933_Data_7307042_7307043_20180108_2350_Fractions.mrc	20833	20755.1	0.93	4.889
2191.867769	643.174	000001@Extract/job146/Micrographs/GridSquare_7301408/FoilHole_7309933_Data_7307042_7307043_20180108_2350_Fractions.mrcs	MotionCorr/job081/Micrographs/GridSquare_7301408/FoilHole_7309933_Data_7307042_7307043_20180108_2350_Fractions.mrc	20833	20755.1	0.93	4.889
2191.867769	643.174	000001@Extract/job146/Micrographs/GridSquare_7301408/FoilHole_7309933_Data_7307042_7307043_20180108_2350_Fractions.mrcs	MotionCorr/job081/Micrographs/GridSquare_7301408/FoilHole_7309933_Data_7307042_7307043_20180108_2350_Fractions.mrc	20833	20755.1	0.93	4.889
2191.867769	643.174	000001@Extract/job146/Micrographs/GridSquare_7301408/FoilHole_7309933_Data_7307042_7307043_20180108_2350_Fractions.mrcs	MotionCorr/job081/Micrographs/GridSquare_7301408/FoilHole_7309933_Data_7307042_7307043_20180108_2350_Fractions.mrc	20833	20755.1	0.93	4.889
2191.867769	643.174	000001@Extract/job146/Micrographs/GridSquare_7301408/FoilHole_7309933_Data_7307042_7307043_20180108_2350_Fractions.mrcs	MotionCorr/job081/Micrographs/GridSquare_7301408/FoilHole_7309933_Data_7307042_7307043_20180108_2350_Fractions.mrc	20833	20755.1	0.93	4.889
2191.867769	643.174	000001@Extract/job146/Micrographs/GridSquare_7301408/FoilHole_7309933_Data_7307042_7307043_20180108_2350_Fractions.mrcs	MotionCorr/job081/Micrographs/GridSquare_7301408/FoilHole_7309933_Data_7307042_7307043_20180108_2350_Fractions.mrc	20833	20755.1	0.93	4.889
2191.867769	643.174	000001@Extract/job146/Micrographs/GridSquare_7301408/FoilHole_7309933_Data_7307042_7307043_20180108_2350_Fractions.mrcs	MotionCorr/job081/Micrographs/GridSquare_7301408/FoilHole_7309933_Data_7307042_7307043_20180108_2350_Fractions.mrc	20833	20755.1	0.93	4.889
2191.867769	643.174	000001@Extract/job146/Micrographs/GridSquare_7301408/FoilHole_7309933_Data_7307042_7307043_20180108_2350_Fractions.mrcs	MotionCorr/job081/Micrographs/GridSquare_7301408/FoilHole_7309933_Data_7307042_7307043_20180108_2350_Fractions.mrc	20833	20755.1	0.93	4.889
2191.867769	643.174	000001@Extract/job146/Micrographs/GridSquare_7301408/FoilHole_7309933_Data_7307042_7307043_20180108_2350_Fractions.mrcs	MotionCorr/job081/Micrographs/GridSquare_7301408/FoilHole_7309933_Data_7307042_7307043_20180108_2350_Fractions.mrc	20833	20755.1	0.93	4.889
1396.363636	1201.72	000001@Extract/job146/Micrographs/GridSquare_7301408/FoilHole_7309934_Data_7307021_7307022_20180108_2352_Fractions.mrcs	MotionCorr/job081/Micrographs/GridSquare_7301408/FoilHole_7309934_Data_7307021_7307022_20180108_2352_Fractions.mrc	17915.9	17502.1	24.56	6.059
1396.363636	1201.72	000001@Extract/job146/Micrographs/GridSquare_7301408/FoilHole_7309934_Data_7307021_7307022_20180108_2352_Fractions.mrcs	MotionCorr/job081/Micrographs/GridSquare_7301408/FoilHole_7309934_Data_7307021_7307022_20180108_2352_Fractions.mrc	17915.9	17502.1	24.56	6.059
1396.363636	1201.72	000001@Extract/job146/Micrographs/GridSquare_7301408/FoilHole_7309934_Data_7307021_7307022_20180108_2352_Fractions.mrcs	MotionCorr/job081/Micrographs/GridSquare_7301408/FoilHole_7309934_Data_7307021_7307022_20180108_2352_Fractions.mrc	17915.9	17502.1	24.56	6.059
1396.363636	1201.72	000001@Extract/job146/Micrographs/GridSquare_7301408/FoilHole_7309934_Data_7307021_7307022_20180108_2352_Fractions.mrcs	MotionCorr/job081/Micrographs/GridSquare_7301408/FoilHole_7309934_Data_7307021_7307022_20180108_2352_Fractions.mrc	17915.9	17502.1	24.56	6.059
1396.363636	1201.72	000001@Extract/job146/Micrographs/GridSquare_7301408/FoilHole_7309934_Data_7307021_7307022_20180108_2352_Fractions.mrcs	MotionCorr/job081/Micrographs/GridSquare_7301408/FoilHole_7309934_Data_7307021_7307022_20180108_2352_Fractions.mrc	17915.9	17502.1	24.56	6.059
2141.090909	1870.28	000002@Extract/job146/Micrographs/GridSquare_7301408/FoilHole_7309934_Data_7307033_7307034_20180108_2353_Fractions.mrcs	MotionCorr/job081/Micrographs/GridSquare_7301408/FoilHole_7309934_Data_7307033_7307034_20180108_2353_Fractions.mrc	16265.2	16051.2	75.17	4.394
2141.090909	1870.28	000002@Extract/job146/Micrographs/GridSquare_7301408/FoilHole_7309934_Data_7307033_7307034_20180108_2353_Fractions.mrcs	MotionCorr/job081/Micrographs/GridSquare_7301408/FoilHole_7309934_Data_7307033_7307034_20180108_2353_Fractions.mrc	16265.2	16051.2	75.17	4.394
2141.090909	1870.28	000002@Extract/job146/Micrographs/GridSquare_7301408/FoilHole_7309934_Data_7307033_7307034_20180108_2353_Fractions.mrcs	MotionCorr/job081/Micrographs/GridSquare_7301408/FoilHole_7309934_Data_7307033_7307034_20180108_2353_Fractions.mrc	16265.2	16051.2	75.17	4.394
2141.090909	1870.28	000002@Extract/job146/Micrographs/GridSquare_7301408/FoilHole_7309934_Data_7307033_7307034_20180108_2353_Fractions.mrcs	MotionCorr/job081/Micrographs/GridSquare_7301408/FoilHole_7309934_Data_7307033_7307034_20180108_2353_Fractions.mrc	16265.2	16051.2	75.17	4.394
2141.090909	1870.28	000002@Extract/job146/Micrographs/GridSquare_7301408/FoilHole_7309934_Data_7307033_7307034_20180108_2353_Fractions.mrcs	MotionCorr/job081/Micrographs/GridSquare_7301408/FoilHole_7309934_Data_7307033_7307034_20180108_2353_Fractions.mrc	16265.2	16051.2	75.17	4.394
702.413223	3588.23	000003@Extract/job146/Micrographs/GridSquare_7301408/FoilHole_7309934_Data_7307033_7307034_20180108_2353_Fractions.mrcs	MotionCorr/job081/Micrographs/GridSquare_7301408/FoilHole_7309934_Data_7307033_7307034_20180108_2353_Fractions.mrc	16265.2	16051.2	75.17	4.394
702.413223	3588.23	000003@Extract/job146/Micrographs/GridSquare_7301408/FoilHole_7309934_Data_7307033_7307034_20180108_2353_Fractions.mrcs	MotionCorr/job081/Micrographs/GridSquare_7301408/FoilHole_7309934_Data_7307033_7307034_20180108_2353_Fractions.mrc	16265.2	16051.2	75.17	4.394
702.413223	3588.23	000003@Extract/job146/Micrographs/GridSquare_7301408/FoilHole_7309934_Data_7307033_7307034_20180108_2353_Fractions.mrcs	MotionCorr/job081/Micrographs/GridSquare_7301408/FoilHole_7309934_Data_7307033_7307034_20180108_2353_Fractions.mrc	16265.2	16051.2	75.17	4.394
702.413223	3588.23	000003@Extract/job146/Micrographs/GridSquare_7301408/FoilHole_7309934_Data_7307033_7307034_20180108_2353_Fractions.mrcs	MotionCorr/job081/Micrographs/GridSquare_7301408/FoilHole_7309934_Data_7307033_7307034_20180108_2353_Fractions.mrc	16265.2	16051.2	75.17	4.394
702.413223	3588.23	000003@Extract/job146/Micrographs/GridSquare_7301408/FoilHole_7309934_Data_7307033_7307034_20180108_2353_Fractions.mrcs	MotionCorr/job081/Micrographs/GridSquare_7301408/FoilHole_7309934_Data_7307033_7307034_20180108_2353_Fractions.mrc	16265.2	16051.2	75.17	4.394
3224.330579	1497.92	000001@Extract/job146/Micrographs/GridSquare_7301408/FoilHole_7309934_Data_7307033_7307034_20180108_2353_Fractions.mrcs	MotionCorr/job081/Micrographs/GridSquare_7301408/FoilHole_7309934_Data_7307033_7307034_20180108_2353_Fractions.mrc	16265.2	16051.2	75.17	4.394
3224.330579	1497.92	000001@Extract/job146/Micrographs/GridSquare_7301408/FoilHole_7309934_Data_7307033_7307034_20180108_2353_Fractions.mrcs	MotionCorr/job081/Micrographs/GridSquare_7301408/FoilHole_7309934_Data_7307033_7307034_20180108_2353_Fractions.mrc	16265.2	16051.2	75.17	4.394
3224.330579	1497.92	000001@Extract/job146/Micrographs/GridSquare_7301408/FoilHole_7309934_Data_7307033_7307034_20180108_2353_Fractions.mrcs	MotionCorr/job081/Micrographs/GridSquare_7301408/FoilHole_7309934_Data_7307033_7307034_20180108_2353_Fractions.mrc	16265.2	16051.2	75.17	4.394
2953.520661	973.223	000001@Extract/job146/Micrographs/GridSquare_7301408/FoilHole_7309934_Data_7307042_7307043_20180108_2352_Fractions.mrcs	MotionCorr/job081/Micrographs/GridSquare_7301408/FoilHole_7309934_Data_7307042_7307043_20180108_2352_Fractions.mrc	18829.3	19049.7	8.67	5.817
2953.520661	973.223	000001@Extract/job146/Micrographs/GridSquare_7301408/FoilHole_7309934_Data_7307042_7307043_20180108_2352_Fractions.mrcs	MotionCorr/job081/Micrographs/GridSquare_7301408/FoilHole_7309934_Data_7307042_7307043_20180108_2352_Fractions.mrc	18829.3	19049.7	8.67	5.817
2953.520661	973.223	000001@Extract/job146/Micrographs/GridSquare_7301408/FoilHole_7309934_Data_7307042_7307043_20180108_2352_Fractions.mrcs	MotionCorr/job081/Micrographs/GridSquare_7301408/FoilHole_7309934_Data_7307042_7307043_20180108_2352_Fractions.mrc	18829.3	19049.7	8.67	5.817
2953.520661	973.223	000001@Extract/job146/Micrographs/GridSquare_7301408/FoilHole_7309934_Data_7307042_7307043_20180108_2352_Fractions.mrcs	MotionCorr/job081/Micrographs/GridSquare_7301408/FoilHole_7309934_Data_7307042_7307043_20180108_2352_Fractions.mrc	18829.3	19049.7	8.67	5.817
3596.694215	2200.33	000001@Extract/job146/Micrographs/GridSquare_7301408/FoilHole_7309935_Data_7307012_7307013_20180108_2354_Fractions.mrcs	MotionCorr/job081/Micrographs/GridSquare_7301408/FoilHole_7309935_Data_7307012_7307013_20180108_2354_Fractions.mrc	7426.17	7163.67	60.78	5.95
3596.694215	2200.33	000001@Extract/job146/Micrographs/GridSquare_7301408/FoilHole_7309935_Data_7307012_7307013_20180108_2354_Fractions.mrcs	MotionCorr/job081/Micrographs/GridSquare_7301408/FoilHole_7309935_Data_7307012_7307013_20180108_2354_Fractions.mrc	7426.17	7163.67	60.78	5.95
3596.694215	2200.33	000001@Extract/job146/Micrographs/GridSquare_7301408/FoilHole_7309935_Data_7307012_7307013_20180108_2354_Fractions.mrcs	MotionCorr/job081/Micrographs/GridSquare_7301408/FoilHole_7309935_Data_7307012_7307013_20180108_2354_Fractions.mrc	7426.17	7163.67	60.78	5.95
3596.694215	2200.33	000001@Extract/job146/Micrographs/GridSquare_7301408/FoilHole_7309935_Data_7307012_7307013_20180108_2354_Fractions.mrcs	MotionCorr/job081/Micrographs/GridSquare_7301408/FoilHole_7309935_Data_7307012_7307013_20180108_2354_Fractions.mrc	7426.17	7163.67	60.78	5.95
3596.694215	2200.33	000001@Extract/job146/Micrographs/GridSquare_7301408/FoilHole_7309935_Data_7307012_7307013_20180108_2354_Fractions.mrcs	MotionCorr/job081/Micrographs/GridSquare_7301408/FoilHole_7309935_Data_7307012_7307013_20180108_2354_Fractions.mrc	7426.17	7163.67	60.78	5.95
744.727273	897.058	000001@Extract/job146/Micrographs/GridSquare_7301408/FoilHole_7309935_Data_7307042_7307043_20180108_2354_Fractions.mrcs	MotionCorr/job081/Micrographs/GridSquare_7301408/FoilHole_7309935_Data_7307042_7307043_20180108_2354_Fractions.mrc	5235.15	4829.27	88.01	19.985
744.727273	897.058	000001@Extract/job146/Micrographs/GridSquare_7301408/FoilHole_7309935_Data_7307042_7307043_20180108_2354_Fractions.mrcs	MotionCorr/job081/Micrographs/GridSquare_7301408/FoilHole_7309935_Data_7307042_7307043_20180108_2354_Fractions.mrc	5235.15	4829.27	88.01	19.985
744.727273	897.058	000001@Extract/job146/Micrographs/GridSquare_7301408/FoilHole_7309935_Data_7307042_7307043_20180108_2354_Fractions.mrcs	MotionCorr/job081/Micrographs/GridSquare_7301408/FoilHole_7309935_Data_7307042_7307043_20180108_2354_Fractions.mrc	5235.15	4829.27	88.01	19.985
744.727273	897.058	000001@Extract/job146/Micrographs/GridSquare_7301408/FoilHole_7309935_Data_7307042_7307043_20180108_2354_Fractions.mrcs	MotionCorr/job081/Micrographs/GridSquare_7301408/FoilHole_7309935_Data_7307042_7307043_20180108_2354_Fractions.mrc	5235.15	4829.27	88.01	19.985
744.727273	897.058	000001@Extract/job146/Micrographs/GridSquare_7301408/FoilHole_7309935_Data_7307042_7307043_20180108_2354_Fractions.mrcs	MotionCorr/job081/Micrographs/GridSquare_7301408/FoilHole_7309935_Data_7307042_7307043_20180108_2354_Fractions.mrc	5235.15	4829.27	88.01	19.985
1768.727273	1303.27	000003@Extract/job146/Micrographs/GridSquare_7301408/FoilHole_7309935_Data_7307042_7307043_20180108_2354_Fractions.mrcs	MotionCorr/job081/Micrographs/GridSquare_7301408/FoilHole_7309935_Data_7307042_7307043_20180108_2354_Fractions.mrc	5235.15	4829.27	88.01	19.985
1768.727273	1303.27	000003@Extract/job146/Micrographs/GridSquare_7301408/FoilHole_7309935_Data_7307042_7307043_20180108_2354_Fractions.mrcs	MotionCorr/job081/Micrographs/GridSquare_7301408/FoilHole_7309935_Data_7307042_7307043_20180108_2354_Fractions.mrc	5235.15	4829.27	88.01	19.985
1768.727273	1303.27	000003@Extract/job146/Micrographs/GridSquare_7301408/FoilHole_7309935_Data_7307042_7307043_20180108_2354_Fractions.mrcs	MotionCorr/job081/Micrographs/GridSquare_7301408/FoilHole_7309935_Data_7307042_7307043_20180108_2354_Fractions.mrc	5235.15	4829.27	88.01	19.985
1768.727273	1303.27	000003@Extract/job146/Micrographs/GridSquare_7301408/FoilHole_7309935_Data_7307042_7307043_20180108_2354_Fractions.mrcs	MotionCorr/job081/Micrographs/GridSquare_7301408/FoilHole_7309935_Data_7307042_7307043_20180108_2354_Fractions.mrc	5235.15	4829.27	88.01	19.985
1768.727273	1303.27	000003@Extract/job146/Micrographs/GridSquare_7301408/FoilHole_7309935_Data_7307042_7307043_20180108_2354_Fractions.mrcs	MotionCorr/job081/Micrographs/GridSquare_7301408/FoilHole_7309935_Data_7307042_7307043_20180108_2354_Fractions.mrc	5235.15	4829.27	88.01	19.985
524.694215	3224.33	000001@Extract/job146/Micrographs/GridSquare_7301408/FoilHole_7309937_Data_7307012_7307013_20180108_2359_Fractions.mrcs	MotionCorr/job081/Micrographs/GridSquare_7301408/FoilHole_7309937_Data_7307012_7307013_20180108_2359_Fractions.mrc	15428.8	15924.7	16.92	6.288
524.694215	3224.33	000001@Extract/job146/Micrographs/GridSquare_7301408/FoilHole_7309937_Data_7307012_7307013_20180108_2359_Fractions.mrcs	MotionCorr/job081/Micrographs/GridSquare_7301408/FoilHole_7309937_Data_7307012_7307013_20180108_2359_Fractions.mrc	15428.8	15924.7	16.92	6.288
524.694215	3224.33	000001@Extract/job146/Micrographs/GridSquare_7301408/FoilHole_7309937_Data_7307012_7307013_20180108_2359_Fractions.mrcs	MotionCorr/job081/Micrographs/GridSquare_7301408/FoilHole_7309937_Data_7307012_7307013_20180108_2359_Fractions.mrc	15428.8	15924.7	16.92	6.288
524.694215	3224.33	000001@Extract/job146/Micrographs/GridSquare_7301408/FoilHole_7309937_Data_7307012_7307013_20180108_2359_Fractions.mrcs	MotionCorr/job081/Micrographs/GridSquare_7301408/FoilHole_7309937_Data_7307012_7307013_20180108_2359_Fractions.mrc	15428.8	15924.7	16.92	6.288
524.694215	3224.33	000001@Extract/job146/Micrographs/GridSquare_7301408/FoilHole_7309937_Data_7307012_7307013_20180108_2359_Fractions.mrcs	MotionCorr/job081/Micrographs/GridSquare_7301408/FoilHole_7309937_Data_7307012_7307013_20180108_2359_Fractions.mrc	15428.8	15924.7	16.92	6.288
524.694215	3224.33	000001@Extract/job146/Micrographs/GridSquare_7301408/FoilHole_7309937_Data_7307012_7307013_20180108_2359_Fractions.mrcs	MotionCorr/job081/Micrographs/GridSquare_7301408/FoilHole_7309937_Data_7307012_7307013_20180108_2359_Fractions.mrc	15428.8	15924.7	16.92	6.288
2352.661157	2344.2	000001@Extract/job146/Micrographs/GridSquare_7301408/FoilHole_7309937_Data_7307021_7307022_20180109_0000_Fractions.mrcs	MotionCorr/job081/Micrographs/GridSquare_7301408/FoilHole_7309937_Data_7307021_7307022_20180109_0000_Fractions.mrc	13446.8	13256.3	58.68	4.368
1074.776860	3139.7	000003@Extract/job146/Micrographs/GridSquare_7301408/FoilHole_7309937_Data_7307021_7307022_20180109_0000_Fractions.mrcs	MotionCorr/job081/Micrographs/GridSquare_7301408/FoilHole_7309937_Data_7307021_7307022_20180109_0000_Fractions.mrc	13446.8	13256.3	58.68	4.368
1074.776860	3139.7	000003@Extract/job146/Micrographs/GridSquare_7301408/FoilHole_7309937_Data_7307021_7307022_20180109_0000_Fractions.mrcs	MotionCorr/job081/Micrographs/GridSquare_7301408/FoilHole_7309937_Data_7307021_7307022_20180109_0000_Fractions.mrc	13446.8	13256.3	58.68	4.368
1074.776860	3139.7	000003@Extract/job146/Micrographs/GridSquare_7301408/FoilHole_7309937_Data_7307021_7307022_20180109_0000_Fractions.mrcs	MotionCorr/job081/Micrographs/GridSquare_7301408/FoilHole_7309937_Data_7307021_7307022_20180109_0000_Fractions.mrc	13446.8	13256.3	58.68	4.368
1074.776860	3139.7	000003@Extract/job146/Micrographs/GridSquare_7301408/FoilHole_7309937_Data_7307021_7307022_20180109_0000_Fractions.mrcs	MotionCorr/job081/Micrographs/GridSquare_7301408/FoilHole_7309937_Data_7307021_7307022_20180109_0000_Fractions.mrc	13446.8	13256.3	58.68	4.368
1074.776860	3139.7	000003@Extract/job146/Micrographs/GridSquare_7301408/FoilHole_7309937_Data_7307021_7307022_20180109_0000_Fractions.mrcs	MotionCorr/job081/Micrographs/GridSquare_7301408/FoilHole_7309937_Data_7307021_7307022_20180109_0000_Fractions.mrc	13446.8	13256.3	58.68	4.368
2394.975207	990.149	000002@Extract/job146/Micrographs/GridSquare_7301408/FoilHole_7309937_Data_7307033_7307034_20180109_0000_Fractions.mrcs	MotionCorr/job081/Micrographs/GridSquare_7301408/FoilHole_7309937_Data_7307033_7307034_20180109_0000_Fractions.mrc	11594.2	11275	64.98	5.48
2394.975207	990.149	000002@Extract/job146/Micrographs/GridSquare_7301408/FoilHole_7309937_Data_7307033_7307034_20180109_0000_Fractions.mrcs	MotionCorr/job081/Micrographs/GridSquare_7301408/FoilHole_7309937_Data_7307033_7307034_20180109_0000_Fractions.mrc	11594.2	11275	64.98	5.48
2394.975207	990.149	000002@Extract/job146/Micrographs/GridSquare_7301408/FoilHole_7309937_Data_7307033_7307034_20180109_0000_Fractions.mrcs	MotionCorr/job081/Micrographs/GridSquare_7301408/FoilHole_7309937_Data_7307033_7307034_20180109_0000_Fractions.mrc	11594.2	11275	64.98	5.48
2394.975207	990.149	000002@Extract/job146/Micrographs/GridSquare_7301408/FoilHole_7309937_Data_7307033_7307034_20180109_0000_Fractions.mrcs	MotionCorr/job081/Micrographs/GridSquare_7301408/FoilHole_7309937_Data_7307033_7307034_20180109_0000_Fractions.mrc	11594.2	11275	64.98	5.48
2217.256198	1946.45	000001@Extract/job146/Micrographs/GridSquare_7301408/FoilHole_7309938_Data_7307012_7307013_20180109_0001_Fractions.mrcs	MotionCorr/job081/Micrographs/GridSquare_7301408/FoilHole_7309938_Data_7307012_7307013_20180109_0001_Fractions.mrc	24970.3	24896.9	13.33	5.317
2217.256198	1946.45	000001@Extract/job146/Micrographs/GridSquare_7301408/FoilHole_7309938_Data_7307012_7307013_20180109_0001_Fractions.mrcs	MotionCorr/job081/Micrographs/GridSquare_7301408/FoilHole_7309938_Data_7307012_7307013_20180109_0001_Fractions.mrc	24970.3	24896.9	13.33	5.317
2217.256198	1946.45	000001@Extract/job146/Micrographs/GridSquare_7301408/FoilHole_7309938_Data_7307012_7307013_20180109_0001_Fractions.mrcs	MotionCorr/job081/Micrographs/GridSquare_7301408/FoilHole_7309938_Data_7307012_7307013_20180109_0001_Fractions.mrc	24970.3	24896.9	13.33	5.317
2217.256198	1946.45	000001@Extract/job146/Micrographs/GridSquare_7301408/FoilHole_7309938_Data_7307012_7307013_20180109_0001_Fractions.mrcs	MotionCorr/job081/Micrographs/GridSquare_7301408/FoilHole_7309938_Data_7307012_7307013_20180109_0001_Fractions.mrc	24970.3	24896.9	13.33	5.317
2217.256198	1946.45	000001@Extract/job146/Micrographs/GridSquare_7301408/FoilHole_7309938_Data_7307012_7307013_20180109_0001_Fractions.mrcs	MotionCorr/job081/Micrographs/GridSquare_7301408/FoilHole_7309938_Data_7307012_7307013_20180109_0001_Fractions.mrc	24970.3	24896.9	13.33	5.317
761.652893	956.298	000001@Extract/job146/Micrographs/GridSquare_7301408/FoilHole_7309938_Data_7307021_7307022_20180109_0002_Fractions.mrcs	MotionCorr/job081/Micrographs/GridSquare_7301408/FoilHole_7309938_Data_7307021_7307022_20180109_0002_Fractions.mrc	22946.9	22607.8	36.3	5.286
761.652893	956.298	000001@Extract/job146/Micrographs/GridSquare_7301408/FoilHole_7309938_Data_7307021_7307022_20180109_0002_Fractions.mrcs	MotionCorr/job081/Micrographs/GridSquare_7301408/FoilHole_7309938_Data_7307021_7307022_20180109_0002_Fractions.mrc	22946.9	22607.8	36.3	5.286
761.652893	956.298	000001@Extract/job146/Micrographs/GridSquare_7301408/FoilHole_7309938_Data_7307021_7307022_20180109_0002_Fractions.mrcs	MotionCorr/job081/Micrographs/GridSquare_7301408/FoilHole_7309938_Data_7307021_7307022_20180109_0002_Fractions.mrc	22946.9	22607.8	36.3	5.286
761.652893	956.298	000001@Extract/job146/Micrographs/GridSquare_7301408/FoilHole_7309938_Data_7307021_7307022_20180109_0002_Fractions.mrcs	MotionCorr/job081/Micrographs/GridSquare_7301408/FoilHole_7309938_Data_7307021_7307022_20180109_0002_Fractions.mrc	22946.9	22607.8	36.3	5.286
761.652893	956.298	000001@Extract/job146/Micrographs/GridSquare_7301408/FoilHole_7309938_Data_7307021_7307022_20180109_0002_Fractions.mrcs	MotionCorr/job081/Micrographs/GridSquare_7301408/FoilHole_7309938_Data_7307021_7307022_20180109_0002_Fractions.mrc	22946.9	22607.8	36.3	5.286
2454.214876	2835.04	000001@Extract/job146/Micrographs/GridSquare_7301408/FoilHole_7309938_Data_7307033_7307034_20180109_0002_Fractions.mrcs	MotionCorr/job081/Micrographs/GridSquare_7301408/FoilHole_7309938_Data_7307033_7307034_20180109_0002_Fractions.mrc	21586.9	21477.6	55.53	4.376
2454.214876	2835.04	000001@Extract/job146/Micrographs/GridSquare_7301408/FoilHole_7309938_Data_7307033_7307034_20180109_0002_Fractions.mrcs	MotionCorr/job081/Micrographs/GridSquare_7301408/FoilHole_7309938_Data_7307033_7307034_20180109_0002_Fractions.mrc	21586.9	21477.6	55.53	4.376
2454.214876	2835.04	000001@Extract/job146/Micrographs/GridSquare_7301408/FoilHole_7309938_Data_7307033_7307034_20180109_0002_Fractions.mrcs	MotionCorr/job081/Micrographs/GridSquare_7301408/FoilHole_7309938_Data_7307033_7307034_20180109_0002_Fractions.mrc	21586.9	21477.6	55.53	4.376
2454.214876	2835.04	000001@Extract/job146/Micrographs/GridSquare_7301408/FoilHole_7309938_Data_7307033_7307034_20180109_0002_Fractions.mrcs	MotionCorr/job081/Micrographs/GridSquare_7301408/FoilHole_7309938_Data_7307033_7307034_20180109_0002_Fractions.mrc	21586.9	21477.6	55.53	4.376
2572.694215	2115.7	000002@Extract/job146/Micrographs/GridSquare_7301408/FoilHole_7309938_Data_7307042_7307043_20180109_0001_Fractions.mrcs	MotionCorr/job081/Micrographs/GridSquare_7301408/FoilHole_7309938_Data_7307042_7307043_20180109_0001_Fractions.mrc	23286.1	23020.6	43.77	5.115
2572.694215	2115.7	000002@Extract/job146/Micrographs/GridSquare_7301408/FoilHole_7309938_Data_7307042_7307043_20180109_0001_Fractions.mrcs	MotionCorr/job081/Micrographs/GridSquare_7301408/FoilHole_7309938_Data_7307042_7307043_20180109_0001_Fractions.mrc	23286.1	23020.6	43.77	5.115
2572.694215	2115.7	000002@Extract/job146/Micrographs/GridSquare_7301408/FoilHole_7309938_Data_7307042_7307043_20180109_0001_Fractions.mrcs	MotionCorr/job081/Micrographs/GridSquare_7301408/FoilHole_7309938_Data_7307042_7307043_20180109_0001_Fractions.mrc	23286.1	23020.6	43.77	5.115
2572.694215	2115.7	000002@Extract/job146/Micrographs/GridSquare_7301408/FoilHole_7309938_Data_7307042_7307043_20180109_0001_Fractions.mrcs	MotionCorr/job081/Micrographs/GridSquare_7301408/FoilHole_7309938_Data_7307042_7307043_20180109_0001_Fractions.mrc	23286.1	23020.6	43.77	5.115
2572.694215	2115.7	000002@Extract/job146/Micrographs/GridSquare_7301408/FoilHole_7309938_Data_7307042_7307043_20180109_0001_Fractions.mrcs	MotionCorr/job081/Micrographs/GridSquare_7301408/FoilHole_7309938_Data_7307042_7307043_20180109_0001_Fractions.mrc	23286.1	23020.6	43.77	5.115
1337.123967	2851.97	000001@Extract/job146/Micrographs/GridSquare_7301408/FoilHole_7309940_Data_7307012_7307013_20180109_0003_Fractions.mrcs	MotionCorr/job081/Micrographs/GridSquare_7301408/FoilHole_7309940_Data_7307012_7307013_20180109_0003_Fractions.mrc	25305.1	24931.3	64.48	5.916
1337.123967	2851.97	000001@Extract/job146/Micrographs/GridSquare_7301408/FoilHole_7309940_Data_7307012_7307013_20180109_0003_Fractions.mrcs	MotionCorr/job081/Micrographs/GridSquare_7301408/FoilHole_7309940_Data_7307012_7307013_20180109_0003_Fractions.mrc	25305.1	24931.3	64.48	5.916
1337.123967	2851.97	000001@Extract/job146/Micrographs/GridSquare_7301408/FoilHole_7309940_Data_7307012_7307013_20180109_0003_Fractions.mrcs	MotionCorr/job081/Micrographs/GridSquare_7301408/FoilHole_7309940_Data_7307012_7307013_20180109_0003_Fractions.mrc	25305.1	24931.3	64.48	5.916
1337.123967	2851.97	000001@Extract/job146/Micrographs/GridSquare_7301408/FoilHole_7309940_Data_7307012_7307013_20180109_0003_Fractions.mrcs	MotionCorr/job081/Micrographs/GridSquare_7301408/FoilHole_7309940_Data_7307012_7307013_20180109_0003_Fractions.mrc	25305.1	24931.3	64.48	5.916
1337.123967	2851.97	000001@Extract/job146/Micrographs/GridSquare_7301408/FoilHole_7309940_Data_7307012_7307013_20180109_0003_Fractions.mrcs	MotionCorr/job081/Micrographs/GridSquare_7301408/FoilHole_7309940_Data_7307012_7307013_20180109_0003_Fractions.mrc	25305.1	24931.3	64.48	5.916
1091.702479	1506.38	000001@Extract/job146/Micrographs/GridSquare_7301408/FoilHole_7309940_Data_7307021_7307022_20180109_0003_Fractions.mrcs	MotionCorr/job081/Micrographs/GridSquare_7301408/FoilHole_7309940_Data_7307021_7307022_20180109_0003_Fractions.mrc	24254.8	24091	58.93	4.62
1091.702479	1506.38	000001@Extract/job146/Micrographs/GridSquare_7301408/FoilHole_7309940_Data_7307021_7307022_20180109_0003_Fractions.mrcs	MotionCorr/job081/Micrographs/GridSquare_7301408/FoilHole_7309940_Data_7307021_7307022_20180109_0003_Fractions.mrc	24254.8	24091	58.93	4.62
1091.702479	1506.38	000001@Extract/job146/Micrographs/GridSquare_7301408/FoilHole_7309940_Data_7307021_7307022_20180109_0003_Fractions.mrcs	MotionCorr/job081/Micrographs/GridSquare_7301408/FoilHole_7309940_Data_7307021_7307022_20180109_0003_Fractions.mrc	24254.8	24091	58.93	4.62
1091.702479	1506.38	000001@Extract/job146/Micrographs/GridSquare_7301408/FoilHole_7309940_Data_7307021_7307022_20180109_0003_Fractions.mrcs	MotionCorr/job081/Micrographs/GridSquare_7301408/FoilHole_7309940_Data_7307021_7307022_20180109_0003_Fractions.mrc	24254.8	24091	58.93	4.62
1091.702479	1506.38	000001@Extract/job146/Micrographs/GridSquare_7301408/FoilHole_7309940_Data_7307021_7307022_20180109_0003_Fractions.mrcs	MotionCorr/job081/Micrographs/GridSquare_7301408/FoilHole_7309940_Data_7307021_7307022_20180109_0003_Fractions.mrc	24254.8	24091	58.93	4.62
550.082645	3148.17	000002@Extract/job146/Micrographs/GridSquare_7301408/FoilHole_7309940_Data_7307021_7307022_20180109_0003_Fractions.mrcs	MotionCorr/job081/Micrographs/GridSquare_7301408/FoilHole_7309940_Data_7307021_7307022_20180109_0003_Fractions.mrc	24254.8	24091	58.93	4.62
550.082645	3148.17	000002@Extract/job146/Micrographs/GridSquare_7301408/FoilHole_7309940_Data_7307021_7307022_20180109_0003_Fractions.mrcs	MotionCorr/job081/Micrographs/GridSquare_7301408/FoilHole_7309940_Data_7307021_7307022_20180109_0003_Fractions.mrc	24254.8	24091	58.93	4.62
550.082645	3148.17	000002@Extract/job146/Micrographs/GridSquare_7301408/FoilHole_7309940_Data_7307021_7307022_20180109_0003_Fractions.mrcs	MotionCorr/job081/Micrographs/GridSquare_7301408/FoilHole_7309940_Data_7307021_7307022_20180109_0003_Fractions.mrc	24254.8	24091	58.93	4.62
550.082645	3148.17	000002@Extract/job146/Micrographs/GridSquare_7301408/FoilHole_7309940_Data_7307021_7307022_20180109_0003_Fractions.mrcs	MotionCorr/job081/Micrographs/GridSquare_7301408/FoilHole_7309940_Data_7307021_7307022_20180109_0003_Fractions.mrc	24254.8	24091	58.93	4.62
550.082645	3148.17	000002@Extract/job146/Micrographs/GridSquare_7301408/FoilHole_7309940_Data_7307021_7307022_20180109_0003_Fractions.mrcs	MotionCorr/job081/Micrographs/GridSquare_7301408/FoilHole_7309940_Data_7307021_7307022_20180109_0003_Fractions.mrc	24254.8	24091	58.93	4.62
812.429752	2098.78	000002@Extract/job146/Micrographs/GridSquare_7301408/FoilHole_7309940_Data_7307033_7307034_20180109_0004_Fractions.mrcs	MotionCorr/job081/Micrographs/GridSquare_7301408/FoilHole_7309940_Data_7307033_7307034_20180109_0004_Fractions.mrc	23070.4	22861.2	28.89	4.969
812.429752	2098.78	000002@Extract/job146/Micrographs/GridSquare_7301408/FoilHole_7309940_Data_7307033_7307034_20180109_0004_Fractions.mrcs	MotionCorr/job081/Micrographs/GridSquare_7301408/FoilHole_7309940_Data_7307033_7307034_20180109_0004_Fractions.mrc	23070.4	22861.2	28.89	4.969
812.429752	2098.78	000002@Extract/job146/Micrographs/GridSquare_7301408/FoilHole_7309940_Data_7307033_7307034_20180109_0004_Fractions.mrcs	MotionCorr/job081/Micrographs/GridSquare_7301408/FoilHole_7309940_Data_7307033_7307034_20180109_0004_Fractions.mrc	23070.4	22861.2	28.89	4.969
812.429752	2098.78	000002@Extract/job146/Micrographs/GridSquare_7301408/FoilHole_7309940_Data_7307033_7307034_20180109_0004_Fractions.mrcs	MotionCorr/job081/Micrographs/GridSquare_7301408/FoilHole_7309940_Data_7307033_7307034_20180109_0004_Fractions.mrc	23070.4	22861.2	28.89	4.969
812.429752	2098.78	000002@Extract/job146/Micrographs/GridSquare_7301408/FoilHole_7309940_Data_7307033_7307034_20180109_0004_Fractions.mrcs	MotionCorr/job081/Micrographs/GridSquare_7301408/FoilHole_7309940_Data_7307033_7307034_20180109_0004_Fractions.mrc	23070.4	22861.2	28.89	4.969
820.892562	1218.64	000001@Extract/job146/Micrographs/GridSquare_7301408/FoilHole_7309940_Data_7307042_7307043_20180109_0003_Fractions.mrcs	MotionCorr/job081/Micrographs/GridSquare_7301408/FoilHole_7309940_Data_7307042_7307043_20180109_0003_Fractions.mrc	24037.1	23816.1	13.4	5.633
820.892562	1218.64	000001@Extract/job146/Micrographs/GridSquare_7301408/FoilHole_7309940_Data_7307042_7307043_20180109_0003_Fractions.mrcs	MotionCorr/job081/Micrographs/GridSquare_7301408/FoilHole_7309940_Data_7307042_7307043_20180109_0003_Fractions.mrc	24037.1	23816.1	13.4	5.633
820.892562	1218.64	000001@Extract/job146/Micrographs/GridSquare_7301408/FoilHole_7309940_Data_7307042_7307043_20180109_0003_Fractions.mrcs	MotionCorr/job081/Micrographs/GridSquare_7301408/FoilHole_7309940_Data_7307042_7307043_20180109_0003_Fractions.mrc	24037.1	23816.1	13.4	5.633
820.892562	1218.64	000001@Extract/job146/Micrographs/GridSquare_7301408/FoilHole_7309940_Data_7307042_7307043_20180109_0003_Fractions.mrcs	MotionCorr/job081/Micrographs/GridSquare_7301408/FoilHole_7309940_Data_7307042_7307043_20180109_0003_Fractions.mrc	24037.1	23816.1	13.4	5.633
820.892562	1218.64	000001@Extract/job146/Micrographs/GridSquare_7301408/FoilHole_7309940_Data_7307042_7307043_20180109_0003_Fractions.mrcs	MotionCorr/job081/Micrographs/GridSquare_7301408/FoilHole_7309940_Data_7307042_7307043_20180109_0003_Fractions.mrc	24037.1	23816.1	13.4	5.633
1684.099174	3004.3	000002@Extract/job146/Micrographs/GridSquare_7301408/FoilHole_7309940_Data_7307042_7307043_20180109_0003_Fractions.mrcs	MotionCorr/job081/Micrographs/GridSquare_7301408/FoilHole_7309940_Data_7307042_7307043_20180109_0003_Fractions.mrc	24037.1	23816.1	13.4	5.633
1684.099174	3004.3	000002@Extract/job146/Micrographs/GridSquare_7301408/FoilHole_7309940_Data_7307042_7307043_20180109_0003_Fractions.mrcs	MotionCorr/job081/Micrographs/GridSquare_7301408/FoilHole_7309940_Data_7307042_7307043_20180109_0003_Fractions.mrc	24037.1	23816.1	13.4	5.633
1684.099174	3004.3	000002@Extract/job146/Micrographs/GridSquare_7301408/FoilHole_7309940_Data_7307042_7307043_20180109_0003_Fractions.mrcs	MotionCorr/job081/Micrographs/GridSquare_7301408/FoilHole_7309940_Data_7307042_7307043_20180109_0003_Fractions.mrc	24037.1	23816.1	13.4	5.633
1684.099174	3004.3	000002@Extract/job146/Micrographs/GridSquare_7301408/FoilHole_7309940_Data_7307042_7307043_20180109_0003_Fractions.mrcs	MotionCorr/job081/Micrographs/GridSquare_7301408/FoilHole_7309940_Data_7307042_7307043_20180109_0003_Fractions.mrc	24037.1	23816.1	13.4	5.633
1684.099174	3004.3	000002@Extract/job146/Micrographs/GridSquare_7301408/FoilHole_7309940_Data_7307042_7307043_20180109_0003_Fractions.mrcs	MotionCorr/job081/Micrographs/GridSquare_7301408/FoilHole_7309940_Data_7307042_7307043_20180109_0003_Fractions.mrc	24037.1	23816.1	13.4	5.633
1751.801653	3418.98	000002@Extract/job146/Micrographs/GridSquare_7301408/FoilHole_7309941_Data_7307012_7307013_20180109_0005_Fractions.mrcs	MotionCorr/job081/Micrographs/GridSquare_7301408/FoilHole_7309941_Data_7307012_7307013_20180109_0005_Fractions.mrc	32403.6	32578.9	16.73	4.453
1751.801653	3418.98	000002@Extract/job146/Micrographs/GridSquare_7301408/FoilHole_7309941_Data_7307012_7307013_20180109_0005_Fractions.mrcs	MotionCorr/job081/Micrographs/GridSquare_7301408/FoilHole_7309941_Data_7307012_7307013_20180109_0005_Fractions.mrc	32403.6	32578.9	16.73	4.453
1751.801653	3418.98	000002@Extract/job146/Micrographs/GridSquare_7301408/FoilHole_7309941_Data_7307012_7307013_20180109_0005_Fractions.mrcs	MotionCorr/job081/Micrographs/GridSquare_7301408/FoilHole_7309941_Data_7307012_7307013_20180109_0005_Fractions.mrc	32403.6	32578.9	16.73	4.453
1751.801653	3418.98	000002@Extract/job146/Micrographs/GridSquare_7301408/FoilHole_7309941_Data_7307012_7307013_20180109_0005_Fractions.mrcs	MotionCorr/job081/Micrographs/GridSquare_7301408/FoilHole_7309941_Data_7307012_7307013_20180109_0005_Fractions.mrc	32403.6	32578.9	16.73	4.453
1751.801653	3418.98	000002@Extract/job146/Micrographs/GridSquare_7301408/FoilHole_7309941_Data_7307012_7307013_20180109_0005_Fractions.mrcs	MotionCorr/job081/Micrographs/GridSquare_7301408/FoilHole_7309941_Data_7307012_7307013_20180109_0005_Fractions.mrc	32403.6	32578.9	16.73	4.453
3139.702479	499.306	000001@Extract/job146/Micrographs/GridSquare_7301408/FoilHole_7309941_Data_7307021_7307022_20180109_0005_Fractions.mrcs	MotionCorr/job081/Micrographs/GridSquare_7301408/FoilHole_7309941_Data_7307021_7307022_20180109_0005_Fractions.mrc	31217.2	31071.9	34.05	4.996
3139.702479	499.306	000001@Extract/job146/Micrographs/GridSquare_7301408/FoilHole_7309941_Data_7307021_7307022_20180109_0005_Fractions.mrcs	MotionCorr/job081/Micrographs/GridSquare_7301408/FoilHole_7309941_Data_7307021_7307022_20180109_0005_Fractions.mrc	31217.2	31071.9	34.05	4.996
3139.702479	499.306	000001@Extract/job146/Micrographs/GridSquare_7301408/FoilHole_7309941_Data_7307021_7307022_20180109_0005_Fractions.mrcs	MotionCorr/job081/Micrographs/GridSquare_7301408/FoilHole_7309941_Data_7307021_7307022_20180109_0005_Fractions.mrc	31217.2	31071.9	34.05	4.996
3139.702479	499.306	000001@Extract/job146/Micrographs/GridSquare_7301408/FoilHole_7309941_Data_7307021_7307022_20180109_0005_Fractions.mrcs	MotionCorr/job081/Micrographs/GridSquare_7301408/FoilHole_7309941_Data_7307021_7307022_20180109_0005_Fractions.mrc	31217.2	31071.9	34.05	4.996
3139.702479	499.306	000001@Extract/job146/Micrographs/GridSquare_7301408/FoilHole_7309941_Data_7307021_7307022_20180109_0005_Fractions.mrcs	MotionCorr/job081/Micrographs/GridSquare_7301408/FoilHole_7309941_Data_7307021_7307022_20180109_0005_Fractions.mrc	31217.2	31071.9	34.05	4.996
2259.570248	3418.98	000001@Extract/job146/Micrographs/GridSquare_7301408/FoilHole_7309942_Data_7307012_7307013_20180109_0007_Fractions.mrcs	MotionCorr/job081/Micrographs/GridSquare_7301408/FoilHole_7309942_Data_7307012_7307013_20180109_0007_Fractions.mrc	39681.4	39728.8	52.74	5.897
2259.570248	3418.98	000001@Extract/job146/Micrographs/GridSquare_7301408/FoilHole_7309942_Data_7307012_7307013_20180109_0007_Fractions.mrcs	MotionCorr/job081/Micrographs/GridSquare_7301408/FoilHole_7309942_Data_7307012_7307013_20180109_0007_Fractions.mrc	39681.4	39728.8	52.74	5.897
2259.570248	3418.98	000001@Extract/job146/Micrographs/GridSquare_7301408/FoilHole_7309942_Data_7307012_7307013_20180109_0007_Fractions.mrcs	MotionCorr/job081/Micrographs/GridSquare_7301408/FoilHole_7309942_Data_7307012_7307013_20180109_0007_Fractions.mrc	39681.4	39728.8	52.74	5.897
2259.570248	3418.98	000001@Extract/job146/Micrographs/GridSquare_7301408/FoilHole_7309942_Data_7307012_7307013_20180109_0007_Fractions.mrcs	MotionCorr/job081/Micrographs/GridSquare_7301408/FoilHole_7309942_Data_7307012_7307013_20180109_0007_Fractions.mrc	39681.4	39728.8	52.74	5.897
2259.570248	3418.98	000001@Extract/job146/Micrographs/GridSquare_7301408/FoilHole_7309942_Data_7307012_7307013_20180109_0007_Fractions.mrcs	MotionCorr/job081/Micrographs/GridSquare_7301408/FoilHole_7309942_Data_7307012_7307013_20180109_0007_Fractions.mrc	39681.4	39728.8	52.74	5.897
668.561983	1455.6	000001@Extract/job146/Micrographs/GridSquare_7301408/FoilHole_7309942_Data_7307021_7307022_20180109_0007_Fractions.mrcs	MotionCorr/job081/Micrographs/GridSquare_7301408/FoilHole_7309942_Data_7307021_7307022_20180109_0007_Fractions.mrc	38309.1	38618.7	54.31	6.321
787.041322	3046.61	000002@Extract/job146/Micrographs/GridSquare_7301408/FoilHole_7309942_Data_7307021_7307022_20180109_0007_Fractions.mrcs	MotionCorr/job081/Micrographs/GridSquare_7301408/FoilHole_7309942_Data_7307021_7307022_20180109_0007_Fractions.mrc	38309.1	38618.7	54.31	6.321
787.041322	3046.61	000002@Extract/job146/Micrographs/GridSquare_7301408/FoilHole_7309942_Data_7307021_7307022_20180109_0007_Fractions.mrcs	MotionCorr/job081/Micrographs/GridSquare_7301408/FoilHole_7309942_Data_7307021_7307022_20180109_0007_Fractions.mrc	38309.1	38618.7	54.31	6.321
787.041322	3046.61	000002@Extract/job146/Micrographs/GridSquare_7301408/FoilHole_7309942_Data_7307021_7307022_20180109_0007_Fractions.mrcs	MotionCorr/job081/Micrographs/GridSquare_7301408/FoilHole_7309942_Data_7307021_7307022_20180109_0007_Fractions.mrc	38309.1	38618.7	54.31	6.321
787.041322	3046.61	000002@Extract/job146/Micrographs/GridSquare_7301408/FoilHole_7309942_Data_7307021_7307022_20180109_0007_Fractions.mrcs	MotionCorr/job081/Micrographs/GridSquare_7301408/FoilHole_7309942_Data_7307021_7307022_20180109_0007_Fractions.mrc	38309.1	38618.7	54.31	6.321
787.041322	3046.61	000002@Extract/job146/Micrographs/GridSquare_7301408/FoilHole_7309942_Data_7307021_7307022_20180109_0007_Fractions.mrcs	MotionCorr/job081/Micrographs/GridSquare_7301408/FoilHole_7309942_Data_7307021_7307022_20180109_0007_Fractions.mrc	38309.1	38618.7	54.31	6.321
787.041322	3046.61	000002@Extract/job146/Micrographs/GridSquare_7301408/FoilHole_7309942_Data_7307021_7307022_20180109_0007_Fractions.mrcs	MotionCorr/job081/Micrographs/GridSquare_7301408/FoilHole_7309942_Data_7307021_7307022_20180109_0007_Fractions.mrc	38309.1	38618.7	54.31	6.321
787.041322	3046.61	000002@Extract/job146/Micrographs/GridSquare_7301408/FoilHole_7309942_Data_7307021_7307022_20180109_0007_Fractions.mrcs	MotionCorr/job081/Micrographs/GridSquare_7301408/FoilHole_7309942_Data_7307021_7307022_20180109_0007_Fractions.mrc	38309.1	38618.7	54.31	6.321
2657.322314	2902.74	000001@Extract/job146/Micrographs/GridSquare_7301408/FoilHole_7309942_Data_7307042_7307043_20180109_0007_Fractions.mrcs	MotionCorr/job081/Micrographs/GridSquare_7301408/FoilHole_7309942_Data_7307042_7307043_20180109_0007_Fractions.mrc	38753.5	38508.2	17.68	5.62
2657.322314	2902.74	000001@Extract/job146/Micrographs/GridSquare_7301408/FoilHole_7309942_Data_7307042_7307043_20180109_0007_Fractions.mrcs	MotionCorr/job081/Micrographs/GridSquare_7301408/FoilHole_7309942_Data_7307042_7307043_20180109_0007_Fractions.mrc	38753.5	38508.2	17.68	5.62
2657.322314	2902.74	000001@Extract/job146/Micrographs/GridSquare_7301408/FoilHole_7309942_Data_7307042_7307043_20180109_0007_Fractions.mrcs	MotionCorr/job081/Micrographs/GridSquare_7301408/FoilHole_7309942_Data_7307042_7307043_20180109_0007_Fractions.mrc	38753.5	38508.2	17.68	5.62
2657.322314	2902.74	000001@Extract/job146/Micrographs/GridSquare_7301408/FoilHole_7309942_Data_7307042_7307043_20180109_0007_Fractions.mrcs	MotionCorr/job081/Micrographs/GridSquare_7301408/FoilHole_7309942_Data_7307042_7307043_20180109_0007_Fractions.mrc	38753.5	38508.2	17.68	5.62
2657.322314	2902.74	000001@Extract/job146/Micrographs/GridSquare_7301408/FoilHole_7309942_Data_7307042_7307043_20180109_0007_Fractions.mrcs	MotionCorr/job081/Micrographs/GridSquare_7301408/FoilHole_7309942_Data_7307042_7307043_20180109_0007_Fractions.mrc	38753.5	38508.2	17.68	5.62
2445.752066	3427.44	000002@Extract/job146/Micrographs/GridSquare_7301408/FoilHole_7309943_Data_7307012_7307013_20180109_0010_Fractions.mrcs	MotionCorr/job081/Micrographs/GridSquare_7301408/FoilHole_7309943_Data_7307012_7307013_20180109_0010_Fractions.mrc	20351.2	20240.6	12.83	6.229
2445.752066	3427.44	000002@Extract/job146/Micrographs/GridSquare_7301408/FoilHole_7309943_Data_7307012_7307013_20180109_0010_Fractions.mrcs	MotionCorr/job081/Micrographs/GridSquare_7301408/FoilHole_7309943_Data_7307012_7307013_20180109_0010_Fractions.mrc	20351.2	20240.6	12.83	6.229
2445.752066	3427.44	000002@Extract/job146/Micrographs/GridSquare_7301408/FoilHole_7309943_Data_7307012_7307013_20180109_0010_Fractions.mrcs	MotionCorr/job081/Micrographs/GridSquare_7301408/FoilHole_7309943_Data_7307012_7307013_20180109_0010_Fractions.mrc	20351.2	20240.6	12.83	6.229
2445.752066	3427.44	000002@Extract/job146/Micrographs/GridSquare_7301408/FoilHole_7309943_Data_7307012_7307013_20180109_0010_Fractions.mrcs	MotionCorr/job081/Micrographs/GridSquare_7301408/FoilHole_7309943_Data_7307012_7307013_20180109_0010_Fractions.mrc	20351.2	20240.6	12.83	6.229
2445.752066	3427.44	000002@Extract/job146/Micrographs/GridSquare_7301408/FoilHole_7309943_Data_7307012_7307013_20180109_0010_Fractions.mrcs	MotionCorr/job081/Micrographs/GridSquare_7301408/FoilHole_7309943_Data_7307012_7307013_20180109_0010_Fractions.mrc	20351.2	20240.6	12.83	6.229
3072.000000	939.372	000001@Extract/job146/Micrographs/GridSquare_7301408/FoilHole_7309943_Data_7307033_7307034_20180109_0010_Fractions.mrcs	MotionCorr/job081/Micrographs/GridSquare_7301408/FoilHole_7309943_Data_7307033_7307034_20180109_0010_Fractions.mrc	18252.8	17985.5	86.34	4.915
3072.000000	939.372	000001@Extract/job146/Micrographs/GridSquare_7301408/FoilHole_7309943_Data_7307033_7307034_20180109_0010_Fractions.mrcs	MotionCorr/job081/Micrographs/GridSquare_7301408/FoilHole_7309943_Data_7307033_7307034_20180109_0010_Fractions.mrc	18252.8	17985.5	86.34	4.915
3072.000000	939.372	000001@Extract/job146/Micrographs/GridSquare_7301408/FoilHole_7309943_Data_7307033_7307034_20180109_0010_Fractions.mrcs	MotionCorr/job081/Micrographs/GridSquare_7301408/FoilHole_7309943_Data_7307033_7307034_20180109_0010_Fractions.mrc	18252.8	17985.5	86.34	4.915
3072.000000	939.372	000001@Extract/job146/Micrographs/GridSquare_7301408/FoilHole_7309943_Data_7307033_7307034_20180109_0010_Fractions.mrcs	MotionCorr/job081/Micrographs/GridSquare_7301408/FoilHole_7309943_Data_7307033_7307034_20180109_0010_Fractions.mrc	18252.8	17985.5	86.34	4.915
3072.000000	939.372	000001@Extract/job146/Micrographs/GridSquare_7301408/FoilHole_7309943_Data_7307033_7307034_20180109_0010_Fractions.mrcs	MotionCorr/job081/Micrographs/GridSquare_7301408/FoilHole_7309943_Data_7307033_7307034_20180109_0010_Fractions.mrc	18252.8	17985.5	86.34	4.915
3182.016529	990.149	000002@Extract/job146/Micrographs/GridSquare_7301408/FoilHole_7309943_Data_7307042_7307043_20180109_0009_Fractions.mrcs	MotionCorr/job081/Micrographs/GridSquare_7301408/FoilHole_7309943_Data_7307042_7307043_20180109_0009_Fractions.mrc	19078.2	18767.5	44.67	5.21
3182.016529	990.149	000002@Extract/job146/Micrographs/GridSquare_7301408/FoilHole_7309943_Data_7307042_7307043_20180109_0009_Fractions.mrcs	MotionCorr/job081/Micrographs/GridSquare_7301408/FoilHole_7309943_Data_7307042_7307043_20180109_0009_Fractions.mrc	19078.2	18767.5	44.67	5.21
3182.016529	990.149	000002@Extract/job146/Micrographs/GridSquare_7301408/FoilHole_7309943_Data_7307042_7307043_20180109_0009_Fractions.mrcs	MotionCorr/job081/Micrographs/GridSquare_7301408/FoilHole_7309943_Data_7307042_7307043_20180109_0009_Fractions.mrc	19078.2	18767.5	44.67	5.21
3182.016529	990.149	000002@Extract/job146/Micrographs/GridSquare_7301408/FoilHole_7309943_Data_7307042_7307043_20180109_0009_Fractions.mrcs	MotionCorr/job081/Micrographs/GridSquare_7301408/FoilHole_7309943_Data_7307042_7307043_20180109_0009_Fractions.mrc	19078.2	18767.5	44.67	5.21
3182.016529	990.149	000002@Extract/job146/Micrographs/GridSquare_7301408/FoilHole_7309943_Data_7307042_7307043_20180109_0009_Fractions.mrcs	MotionCorr/job081/Micrographs/GridSquare_7301408/FoilHole_7309943_Data_7307042_7307043_20180109_0009_Fractions.mrc	19078.2	18767.5	44.67	5.21
1142.479339	719.339	000001@Extract/job146/Micrographs/GridSquare_7301408/FoilHole_7309943_Data_7307042_7307043_20180109_0009_Fractions.mrcs	MotionCorr/job081/Micrographs/GridSquare_7301408/FoilHole_7309943_Data_7307042_7307043_20180109_0009_Fractions.mrc	19078.2	18767.5	44.67	5.21
1142.479339	719.339	000001@Extract/job146/Micrographs/GridSquare_7301408/FoilHole_7309943_Data_7307042_7307043_20180109_0009_Fractions.mrcs	MotionCorr/job081/Micrographs/GridSquare_7301408/FoilHole_7309943_Data_7307042_7307043_20180109_0009_Fractions.mrc	19078.2	18767.5	44.67	5.21
1142.479339	719.339	000001@Extract/job146/Micrographs/GridSquare_7301408/FoilHole_7309943_Data_7307042_7307043_20180109_0009_Fractions.mrcs	MotionCorr/job081/Micrographs/GridSquare_7301408/FoilHole_7309943_Data_7307042_7307043_20180109_0009_Fractions.mrc	19078.2	18767.5	44.67	5.21
1142.479339	719.339	000001@Extract/job146/Micrographs/GridSquare_7301408/FoilHole_7309943_Data_7307042_7307043_20180109_0009_Fractions.mrcs	MotionCorr/job081/Micrographs/GridSquare_7301408/FoilHole_7309943_Data_7307042_7307043_20180109_0009_Fractions.mrc	19078.2	18767.5	44.67	5.21
1142.479339	719.339	000001@Extract/job146/Micrographs/GridSquare_7301408/FoilHole_7309943_Data_7307042_7307043_20180109_0009_Fractions.mrcs	MotionCorr/job081/Micrographs/GridSquare_7301408/FoilHole_7309943_Data_7307042_7307043_20180109_0009_Fractions.mrc	19078.2	18767.5	44.67	5.21
3215.867769	1819.5	000001@Extract/job146/Micrographs/GridSquare_7301408/FoilHole_7309946_Data_7307012_7307013_20180109_0016_Fractions.mrcs	MotionCorr/job081/Micrographs/GridSquare_7301408/FoilHole_7309946_Data_7307012_7307013_20180109_0016_Fractions.mrc	16916.2	16465	51.08	4.932
3215.867769	1819.5	000001@Extract/job146/Micrographs/GridSquare_7301408/FoilHole_7309946_Data_7307012_7307013_20180109_0016_Fractions.mrcs	MotionCorr/job081/Micrographs/GridSquare_7301408/FoilHole_7309946_Data_7307012_7307013_20180109_0016_Fractions.mrc	16916.2	16465	51.08	4.932
3215.867769	1819.5	000001@Extract/job146/Micrographs/GridSquare_7301408/FoilHole_7309946_Data_7307012_7307013_20180109_0016_Fractions.mrcs	MotionCorr/job081/Micrographs/GridSquare_7301408/FoilHole_7309946_Data_7307012_7307013_20180109_0016_Fractions.mrc	16916.2	16465	51.08	4.932
3215.867769	1819.5	000001@Extract/job146/Micrographs/GridSquare_7301408/FoilHole_7309946_Data_7307012_7307013_20180109_0016_Fractions.mrcs	MotionCorr/job081/Micrographs/GridSquare_7301408/FoilHole_7309946_Data_7307012_7307013_20180109_0016_Fractions.mrc	16916.2	16465	51.08	4.932
3215.867769	1819.5	000001@Extract/job146/Micrographs/GridSquare_7301408/FoilHole_7309946_Data_7307012_7307013_20180109_0016_Fractions.mrcs	MotionCorr/job081/Micrographs/GridSquare_7301408/FoilHole_7309946_Data_7307012_7307013_20180109_0016_Fractions.mrc	16916.2	16465	51.08	4.932
2327.272727	2598.08	000002@Extract/job146/Micrographs/GridSquare_7301408/FoilHole_7309946_Data_7307021_7307022_20180109_0016_Fractions.mrcs	MotionCorr/job081/Micrographs/GridSquare_7301408/FoilHole_7309946_Data_7307021_7307022_20180109_0016_Fractions.mrc	13974.2	13721.1	59.23	6.267
2327.272727	2598.08	000002@Extract/job146/Micrographs/GridSquare_7301408/FoilHole_7309946_Data_7307021_7307022_20180109_0016_Fractions.mrcs	MotionCorr/job081/Micrographs/GridSquare_7301408/FoilHole_7309946_Data_7307021_7307022_20180109_0016_Fractions.mrc	13974.2	13721.1	59.23	6.267
2327.272727	2598.08	000002@Extract/job146/Micrographs/GridSquare_7301408/FoilHole_7309946_Data_7307021_7307022_20180109_0016_Fractions.mrcs	MotionCorr/job081/Micrographs/GridSquare_7301408/FoilHole_7309946_Data_7307021_7307022_20180109_0016_Fractions.mrc	13974.2	13721.1	59.23	6.267
2327.272727	2598.08	000002@Extract/job146/Micrographs/GridSquare_7301408/FoilHole_7309946_Data_7307021_7307022_20180109_0016_Fractions.mrcs	MotionCorr/job081/Micrographs/GridSquare_7301408/FoilHole_7309946_Data_7307021_7307022_20180109_0016_Fractions.mrc	13974.2	13721.1	59.23	6.267
2327.272727	2598.08	000002@Extract/job146/Micrographs/GridSquare_7301408/FoilHole_7309946_Data_7307021_7307022_20180109_0016_Fractions.mrcs	MotionCorr/job081/Micrographs/GridSquare_7301408/FoilHole_7309946_Data_7307021_7307022_20180109_0016_Fractions.mrc	13974.2	13721.1	59.23	6.267
2454.214876	905.521	000001@Extract/job146/Micrographs/GridSquare_7301408/FoilHole_7309946_Data_7307042_7307043_20180109_0016_Fractions.mrcs	MotionCorr/job081/Micrographs/GridSquare_7301408/FoilHole_7309946_Data_7307042_7307043_20180109_0016_Fractions.mrc	14866.1	15023.5	19.76	5.556
2454.214876	905.521	000001@Extract/job146/Micrographs/GridSquare_7301408/FoilHole_7309946_Data_7307042_7307043_20180109_0016_Fractions.mrcs	MotionCorr/job081/Micrographs/GridSquare_7301408/FoilHole_7309946_Data_7307042_7307043_20180109_0016_Fractions.mrc	14866.1	15023.5	19.76	5.556
2454.214876	905.521	000001@Extract/job146/Micrographs/GridSquare_7301408/FoilHole_7309946_Data_7307042_7307043_20180109_0016_Fractions.mrcs	MotionCorr/job081/Micrographs/GridSquare_7301408/FoilHole_7309946_Data_7307042_7307043_20180109_0016_Fractions.mrc	14866.1	15023.5	19.76	5.556
2454.214876	905.521	000001@Extract/job146/Micrographs/GridSquare_7301408/FoilHole_7309946_Data_7307042_7307043_20180109_0016_Fractions.mrcs	MotionCorr/job081/Micrographs/GridSquare_7301408/FoilHole_7309946_Data_7307042_7307043_20180109_0016_Fractions.mrc	14866.1	15023.5	19.76	5.556
2454.214876	905.521	000001@Extract/job146/Micrographs/GridSquare_7301408/FoilHole_7309946_Data_7307042_7307043_20180109_0016_Fractions.mrcs	MotionCorr/job081/Micrographs/GridSquare_7301408/FoilHole_7309946_Data_7307042_7307043_20180109_0016_Fractions.mrc	14866.1	15023.5	19.76	5.556
3368.198347	1921.06	000001@Extract/job146/Micrographs/GridSquare_7301408/FoilHole_7309947_Data_7307012_7307013_20180109_0018_Fractions.mrcs	MotionCorr/job081/Micrographs/GridSquare_7301408/FoilHole_7309947_Data_7307012_7307013_20180109_0018_Fractions.mrc	8645.89	8547.49	9.33	6.343
3368.198347	1921.06	000001@Extract/job146/Micrographs/GridSquare_7301408/FoilHole_7309947_Data_7307012_7307013_20180109_0018_Fractions.mrcs	MotionCorr/job081/Micrographs/GridSquare_7301408/FoilHole_7309947_Data_7307012_7307013_20180109_0018_Fractions.mrc	8645.89	8547.49	9.33	6.343
3368.198347	1921.06	000001@Extract/job146/Micrographs/GridSquare_7301408/FoilHole_7309947_Data_7307012_7307013_20180109_0018_Fractions.mrcs	MotionCorr/job081/Micrographs/GridSquare_7301408/FoilHole_7309947_Data_7307012_7307013_20180109_0018_Fractions.mrc	8645.89	8547.49	9.33	6.343
3368.198347	1921.06	000001@Extract/job146/Micrographs/GridSquare_7301408/FoilHole_7309947_Data_7307012_7307013_20180109_0018_Fractions.mrcs	MotionCorr/job081/Micrographs/GridSquare_7301408/FoilHole_7309947_Data_7307012_7307013_20180109_0018_Fractions.mrc	8645.89	8547.49	9.33	6.343
3368.198347	1921.06	000001@Extract/job146/Micrographs/GridSquare_7301408/FoilHole_7309947_Data_7307012_7307013_20180109_0018_Fractions.mrcs	MotionCorr/job081/Micrographs/GridSquare_7301408/FoilHole_7309947_Data_7307012_7307013_20180109_0018_Fractions.mrc	8645.89	8547.49	9.33	6.343
2166.479339	1142.48	000002@Extract/job146/Micrographs/GridSquare_7301408/FoilHole_7309947_Data_7307021_7307022_20180109_0018_Fractions.mrcs	MotionCorr/job081/Micrographs/GridSquare_7301408/FoilHole_7309947_Data_7307021_7307022_20180109_0018_Fractions.mrc	5312.61	4572.67	58.9	19.985
2166.479339	1142.48	000002@Extract/job146/Micrographs/GridSquare_7301408/FoilHole_7309947_Data_7307021_7307022_20180109_0018_Fractions.mrcs	MotionCorr/job081/Micrographs/GridSquare_7301408/FoilHole_7309947_Data_7307021_7307022_20180109_0018_Fractions.mrc	5312.61	4572.67	58.9	19.985
2166.479339	1142.48	000002@Extract/job146/Micrographs/GridSquare_7301408/FoilHole_7309947_Data_7307021_7307022_20180109_0018_Fractions.mrcs	MotionCorr/job081/Micrographs/GridSquare_7301408/FoilHole_7309947_Data_7307021_7307022_20180109_0018_Fractions.mrc	5312.61	4572.67	58.9	19.985
2166.479339	1142.48	000002@Extract/job146/Micrographs/GridSquare_7301408/FoilHole_7309947_Data_7307021_7307022_20180109_0018_Fractions.mrcs	MotionCorr/job081/Micrographs/GridSquare_7301408/FoilHole_7309947_Data_7307021_7307022_20180109_0018_Fractions.mrc	5312.61	4572.67	58.9	19.985
2166.479339	1142.48	000002@Extract/job146/Micrographs/GridSquare_7301408/FoilHole_7309947_Data_7307021_7307022_20180109_0018_Fractions.mrcs	MotionCorr/job081/Micrographs/GridSquare_7301408/FoilHole_7309947_Data_7307021_7307022_20180109_0018_Fractions.mrc	5312.61	4572.67	58.9	19.985
3554.380165	1616.4	000002@Extract/job146/Micrographs/GridSquare_7301408/FoilHole_7309950_Data_7307012_7307013_20180109_0024_Fractions.mrcs	MotionCorr/job081/Micrographs/GridSquare_7301408/FoilHole_7309950_Data_7307012_7307013_20180109_0024_Fractions.mrc	16822.3	16996	10.55	7.622
3554.380165	1616.4	000002@Extract/job146/Micrographs/GridSquare_7301408/FoilHole_7309950_Data_7307012_7307013_20180109_0024_Fractions.mrcs	MotionCorr/job081/Micrographs/GridSquare_7301408/FoilHole_7309950_Data_7307012_7307013_20180109_0024_Fractions.mrc	16822.3	16996	10.55	7.622
3554.380165	1616.4	000002@Extract/job146/Micrographs/GridSquare_7301408/FoilHole_7309950_Data_7307012_7307013_20180109_0024_Fractions.mrcs	MotionCorr/job081/Micrographs/GridSquare_7301408/FoilHole_7309950_Data_7307012_7307013_20180109_0024_Fractions.mrc	16822.3	16996	10.55	7.622
3554.380165	1616.4	000002@Extract/job146/Micrographs/GridSquare_7301408/FoilHole_7309950_Data_7307012_7307013_20180109_0024_Fractions.mrcs	MotionCorr/job081/Micrographs/GridSquare_7301408/FoilHole_7309950_Data_7307012_7307013_20180109_0024_Fractions.mrc	16822.3	16996	10.55	7.622
3554.380165	1616.4	000002@Extract/job146/Micrographs/GridSquare_7301408/FoilHole_7309950_Data_7307012_7307013_20180109_0024_Fractions.mrcs	MotionCorr/job081/Micrographs/GridSquare_7301408/FoilHole_7309950_Data_7307012_7307013_20180109_0024_Fractions.mrc	16822.3	16996	10.55	7.622
3554.380165	1616.4	000002@Extract/job146/Micrographs/GridSquare_7301408/FoilHole_7309950_Data_7307012_7307013_20180109_0024_Fractions.mrcs	MotionCorr/job081/Micrographs/GridSquare_7301408/FoilHole_7309950_Data_7307012_7307013_20180109_0024_Fractions.mrc	16822.3	16996	10.55	7.622
3554.380165	1616.4	000002@Extract/job146/Micrographs/GridSquare_7301408/FoilHole_7309950_Data_7307012_7307013_20180109_0024_Fractions.mrcs	MotionCorr/job081/Micrographs/GridSquare_7301408/FoilHole_7309950_Data_7307012_7307013_20180109_0024_Fractions.mrc	16822.3	16996	10.55	7.622
3554.380165	1616.4	000002@Extract/job146/Micrographs/GridSquare_7301408/FoilHole_7309950_Data_7307012_7307013_20180109_0024_Fractions.mrcs	MotionCorr/job081/Micrographs/GridSquare_7301408/FoilHole_7309950_Data_7307012_7307013_20180109_0024_Fractions.mrc	16822.3	16996	10.55	7.622
3554.380165	1616.4	000002@Extract/job146/Micrographs/GridSquare_7301408/FoilHole_7309950_Data_7307012_7307013_20180109_0024_Fractions.mrcs	MotionCorr/job081/Micrographs/GridSquare_7301408/FoilHole_7309950_Data_7307012_7307013_20180109_0024_Fractions.mrc	16822.3	16996	10.55	7.622
3554.380165	1616.4	000002@Extract/job146/Micrographs/GridSquare_7301408/FoilHole_7309950_Data_7307012_7307013_20180109_0024_Fractions.mrcs	MotionCorr/job081/Micrographs/GridSquare_7301408/FoilHole_7309950_Data_7307012_7307013_20180109_0024_Fractions.mrc	16822.3	16996	10.55	7.622
1921.057851	2242.64	000003@Extract/job146/Micrographs/GridSquare_7301408/FoilHole_7309950_Data_7307012_7307013_20180109_0024_Fractions.mrcs	MotionCorr/job081/Micrographs/GridSquare_7301408/FoilHole_7309950_Data_7307012_7307013_20180109_0024_Fractions.mrc	16822.3	16996	10.55	7.622
1921.057851	2242.64	000003@Extract/job146/Micrographs/GridSquare_7301408/FoilHole_7309950_Data_7307012_7307013_20180109_0024_Fractions.mrcs	MotionCorr/job081/Micrographs/GridSquare_7301408/FoilHole_7309950_Data_7307012_7307013_20180109_0024_Fractions.mrc	16822.3	16996	10.55	7.622
1921.057851	2242.64	000003@Extract/job146/Micrographs/GridSquare_7301408/FoilHole_7309950_Data_7307012_7307013_20180109_0024_Fractions.mrcs	MotionCorr/job081/Micrographs/GridSquare_7301408/FoilHole_7309950_Data_7307012_7307013_20180109_0024_Fractions.mrc	16822.3	16996	10.55	7.622
1921.057851	2242.64	000003@Extract/job146/Micrographs/GridSquare_7301408/FoilHole_7309950_Data_7307012_7307013_20180109_0024_Fractions.mrcs	MotionCorr/job081/Micrographs/GridSquare_7301408/FoilHole_7309950_Data_7307012_7307013_20180109_0024_Fractions.mrc	16822.3	16996	10.55	7.622
1921.057851	2242.64	000003@Extract/job146/Micrographs/GridSquare_7301408/FoilHole_7309950_Data_7307012_7307013_20180109_0024_Fractions.mrcs	MotionCorr/job081/Micrographs/GridSquare_7301408/FoilHole_7309950_Data_7307012_7307013_20180109_0024_Fractions.mrc	16822.3	16996	10.55	7.622
1921.057851	2242.64	000003@Extract/job146/Micrographs/GridSquare_7301408/FoilHole_7309950_Data_7307012_7307013_20180109_0024_Fractions.mrcs	MotionCorr/job081/Micrographs/GridSquare_7301408/FoilHole_7309950_Data_7307012_7307013_20180109_0024_Fractions.mrc	16822.3	16996	10.55	7.622
1193.256198	1548.69	000001@Extract/job146/Micrographs/GridSquare_7301408/FoilHole_7309950_Data_7307042_7307043_20180109_0024_Fractions.mrcs	MotionCorr/job081/Micrographs/GridSquare_7301408/FoilHole_7309950_Data_7307042_7307043_20180109_0024_Fractions.mrc	14806.5	14914.2	16.56	6.224
1193.256198	1548.69	000001@Extract/job146/Micrographs/GridSquare_7301408/FoilHole_7309950_Data_7307042_7307043_20180109_0024_Fractions.mrcs	MotionCorr/job081/Micrographs/GridSquare_7301408/FoilHole_7309950_Data_7307042_7307043_20180109_0024_Fractions.mrc	14806.5	14914.2	16.56	6.224
1193.256198	1548.69	000001@Extract/job146/Micrographs/GridSquare_7301408/FoilHole_7309950_Data_7307042_7307043_20180109_0024_Fractions.mrcs	MotionCorr/job081/Micrographs/GridSquare_7301408/FoilHole_7309950_Data_7307042_7307043_20180109_0024_Fractions.mrc	14806.5	14914.2	16.56	6.224
1193.256198	1548.69	000001@Extract/job146/Micrographs/GridSquare_7301408/FoilHole_7309950_Data_7307042_7307043_20180109_0024_Fractions.mrcs	MotionCorr/job081/Micrographs/GridSquare_7301408/FoilHole_7309950_Data_7307042_7307043_20180109_0024_Fractions.mrc	14806.5	14914.2	16.56	6.224
1193.256198	1548.69	000001@Extract/job146/Micrographs/GridSquare_7301408/FoilHole_7309950_Data_7307042_7307043_20180109_0024_Fractions.mrcs	MotionCorr/job081/Micrographs/GridSquare_7301408/FoilHole_7309950_Data_7307042_7307043_20180109_0024_Fractions.mrc	14806.5	14914.2	16.56	6.224
3021.223140	2919.67	000003@Extract/job146/Micrographs/GridSquare_7301408/FoilHole_7309951_Data_7307012_7307013_20180109_0026_Fractions.mrcs	MotionCorr/job081/Micrographs/GridSquare_7301408/FoilHole_7309951_Data_7307012_7307013_20180109_0026_Fractions.mrc	12929	13080.8	20.77	6.283
3021.223140	2919.67	000003@Extract/job146/Micrographs/GridSquare_7301408/FoilHole_7309951_Data_7307012_7307013_20180109_0026_Fractions.mrcs	MotionCorr/job081/Micrographs/GridSquare_7301408/FoilHole_7309951_Data_7307012_7307013_20180109_0026_Fractions.mrc	12929	13080.8	20.77	6.283
3021.223140	2919.67	000003@Extract/job146/Micrographs/GridSquare_7301408/FoilHole_7309951_Data_7307012_7307013_20180109_0026_Fractions.mrcs	MotionCorr/job081/Micrographs/GridSquare_7301408/FoilHole_7309951_Data_7307012_7307013_20180109_0026_Fractions.mrc	12929	13080.8	20.77	6.283
3021.223140	2919.67	000003@Extract/job146/Micrographs/GridSquare_7301408/FoilHole_7309951_Data_7307012_7307013_20180109_0026_Fractions.mrcs	MotionCorr/job081/Micrographs/GridSquare_7301408/FoilHole_7309951_Data_7307012_7307013_20180109_0026_Fractions.mrc	12929	13080.8	20.77	6.283
3021.223140	2919.67	000003@Extract/job146/Micrographs/GridSquare_7301408/FoilHole_7309951_Data_7307012_7307013_20180109_0026_Fractions.mrcs	MotionCorr/job081/Micrographs/GridSquare_7301408/FoilHole_7309951_Data_7307012_7307013_20180109_0026_Fractions.mrc	12929	13080.8	20.77	6.283
1836.429752	964.76	000001@Extract/job146/Micrographs/GridSquare_7301408/FoilHole_7309951_Data_7307012_7307013_20180109_0026_Fractions.mrcs	MotionCorr/job081/Micrographs/GridSquare_7301408/FoilHole_7309951_Data_7307012_7307013_20180109_0026_Fractions.mrc	12929	13080.8	20.77	6.283
1836.429752	964.76	000001@Extract/job146/Micrographs/GridSquare_7301408/FoilHole_7309951_Data_7307012_7307013_20180109_0026_Fractions.mrcs	MotionCorr/job081/Micrographs/GridSquare_7301408/FoilHole_7309951_Data_7307012_7307013_20180109_0026_Fractions.mrc	12929	13080.8	20.77	6.283
1836.429752	964.76	000001@Extract/job146/Micrographs/GridSquare_7301408/FoilHole_7309951_Data_7307012_7307013_20180109_0026_Fractions.mrcs	MotionCorr/job081/Micrographs/GridSquare_7301408/FoilHole_7309951_Data_7307012_7307013_20180109_0026_Fractions.mrc	12929	13080.8	20.77	6.283
1836.429752	964.76	000001@Extract/job146/Micrographs/GridSquare_7301408/FoilHole_7309951_Data_7307012_7307013_20180109_0026_Fractions.mrcs	MotionCorr/job081/Micrographs/GridSquare_7301408/FoilHole_7309951_Data_7307012_7307013_20180109_0026_Fractions.mrc	12929	13080.8	20.77	6.283
1836.429752	964.76	000001@Extract/job146/Micrographs/GridSquare_7301408/FoilHole_7309951_Data_7307012_7307013_20180109_0026_Fractions.mrcs	MotionCorr/job081/Micrographs/GridSquare_7301408/FoilHole_7309951_Data_7307012_7307013_20180109_0026_Fractions.mrc	12929	13080.8	20.77	6.283
1582.545455	1997.22	000002@Extract/job146/Micrographs/GridSquare_7301408/FoilHole_7309951_Data_7307012_7307013_20180109_0026_Fractions.mrcs	MotionCorr/job081/Micrographs/GridSquare_7301408/FoilHole_7309951_Data_7307012_7307013_20180109_0026_Fractions.mrc	12929	13080.8	20.77	6.283
1582.545455	1997.22	000002@Extract/job146/Micrographs/GridSquare_7301408/FoilHole_7309951_Data_7307012_7307013_20180109_0026_Fractions.mrcs	MotionCorr/job081/Micrographs/GridSquare_7301408/FoilHole_7309951_Data_7307012_7307013_20180109_0026_Fractions.mrc	12929	13080.8	20.77	6.283
1582.545455	1997.22	000002@Extract/job146/Micrographs/GridSquare_7301408/FoilHole_7309951_Data_7307012_7307013_20180109_0026_Fractions.mrcs	MotionCorr/job081/Micrographs/GridSquare_7301408/FoilHole_7309951_Data_7307012_7307013_20180109_0026_Fractions.mrc	12929	13080.8	20.77	6.283
1582.545455	1997.22	000002@Extract/job146/Micrographs/GridSquare_7301408/FoilHole_7309951_Data_7307012_7307013_20180109_0026_Fractions.mrcs	MotionCorr/job081/Micrographs/GridSquare_7301408/FoilHole_7309951_Data_7307012_7307013_20180109_0026_Fractions.mrc	12929	13080.8	20.77	6.283
1582.545455	1997.22	000002@Extract/job146/Micrographs/GridSquare_7301408/FoilHole_7309951_Data_7307012_7307013_20180109_0026_Fractions.mrcs	MotionCorr/job081/Micrographs/GridSquare_7301408/FoilHole_7309951_Data_7307012_7307013_20180109_0026_Fractions.mrc	12929	13080.8	20.77	6.283
2183.404959	803.967	000001@Extract/job146/Micrographs/GridSquare_7301408/FoilHole_7309951_Data_7307033_7307034_20180109_0027_Fractions.mrcs	MotionCorr/job081/Micrographs/GridSquare_7301408/FoilHole_7309951_Data_7307033_7307034_20180109_0027_Fractions.mrc	7917.56	7439.89	50.49	19.985
2183.404959	803.967	000001@Extract/job146/Micrographs/GridSquare_7301408/FoilHole_7309951_Data_7307033_7307034_20180109_0027_Fractions.mrcs	MotionCorr/job081/Micrographs/GridSquare_7301408/FoilHole_7309951_Data_7307033_7307034_20180109_0027_Fractions.mrc	7917.56	7439.89	50.49	19.985
2183.404959	803.967	000001@Extract/job146/Micrographs/GridSquare_7301408/FoilHole_7309951_Data_7307033_7307034_20180109_0027_Fractions.mrcs	MotionCorr/job081/Micrographs/GridSquare_7301408/FoilHole_7309951_Data_7307033_7307034_20180109_0027_Fractions.mrc	7917.56	7439.89	50.49	19.985
2894.280992	1768.73	000001@Extract/job146/Micrographs/GridSquare_7301408/FoilHole_7309953_Data_7307012_7307013_20180109_0030_Fractions.mrcs	MotionCorr/job081/Micrographs/GridSquare_7301408/FoilHole_7309953_Data_7307012_7307013_20180109_0030_Fractions.mrc	10463	10378.8	39.43	6.967
2894.280992	1768.73	000001@Extract/job146/Micrographs/GridSquare_7301408/FoilHole_7309953_Data_7307012_7307013_20180109_0030_Fractions.mrcs	MotionCorr/job081/Micrographs/GridSquare_7301408/FoilHole_7309953_Data_7307012_7307013_20180109_0030_Fractions.mrc	10463	10378.8	39.43	6.967
2894.280992	1768.73	000001@Extract/job146/Micrographs/GridSquare_7301408/FoilHole_7309953_Data_7307012_7307013_20180109_0030_Fractions.mrcs	MotionCorr/job081/Micrographs/GridSquare_7301408/FoilHole_7309953_Data_7307012_7307013_20180109_0030_Fractions.mrc	10463	10378.8	39.43	6.967
2894.280992	1768.73	000001@Extract/job146/Micrographs/GridSquare_7301408/FoilHole_7309953_Data_7307012_7307013_20180109_0030_Fractions.mrcs	MotionCorr/job081/Micrographs/GridSquare_7301408/FoilHole_7309953_Data_7307012_7307013_20180109_0030_Fractions.mrc	10463	10378.8	39.43	6.967
2894.280992	1768.73	000001@Extract/job146/Micrographs/GridSquare_7301408/FoilHole_7309953_Data_7307012_7307013_20180109_0030_Fractions.mrcs	MotionCorr/job081/Micrographs/GridSquare_7301408/FoilHole_7309953_Data_7307012_7307013_20180109_0030_Fractions.mrc	10463	10378.8	39.43	6.967
3605.157025	1582.55	000001@Extract/job146/Micrographs/GridSquare_7301408/FoilHole_7309954_Data_7307012_7307013_20180109_0033_Fractions.mrcs	MotionCorr/job081/Micrographs/GridSquare_7301408/FoilHole_7309954_Data_7307012_7307013_20180109_0033_Fractions.mrc	17270.7	17664.8	34.56	6.927
3605.157025	1582.55	000001@Extract/job146/Micrographs/GridSquare_7301408/FoilHole_7309954_Data_7307012_7307013_20180109_0033_Fractions.mrcs	MotionCorr/job081/Micrographs/GridSquare_7301408/FoilHole_7309954_Data_7307012_7307013_20180109_0033_Fractions.mrc	17270.7	17664.8	34.56	6.927
3605.157025	1582.55	000001@Extract/job146/Micrographs/GridSquare_7301408/FoilHole_7309954_Data_7307012_7307013_20180109_0033_Fractions.mrcs	MotionCorr/job081/Micrographs/GridSquare_7301408/FoilHole_7309954_Data_7307012_7307013_20180109_0033_Fractions.mrc	17270.7	17664.8	34.56	6.927
3605.157025	1582.55	000001@Extract/job146/Micrographs/GridSquare_7301408/FoilHole_7309954_Data_7307012_7307013_20180109_0033_Fractions.mrcs	MotionCorr/job081/Micrographs/GridSquare_7301408/FoilHole_7309954_Data_7307012_7307013_20180109_0033_Fractions.mrc	17270.7	17664.8	34.56	6.927
507.768595	2115.7	000002@Extract/job146/Micrographs/GridSquare_7301408/FoilHole_7309954_Data_7307012_7307013_20180109_0033_Fractions.mrcs	MotionCorr/job081/Micrographs/GridSquare_7301408/FoilHole_7309954_Data_7307012_7307013_20180109_0033_Fractions.mrc	17270.7	17664.8	34.56	6.927
507.768595	2115.7	000002@Extract/job146/Micrographs/GridSquare_7301408/FoilHole_7309954_Data_7307012_7307013_20180109_0033_Fractions.mrcs	MotionCorr/job081/Micrographs/GridSquare_7301408/FoilHole_7309954_Data_7307012_7307013_20180109_0033_Fractions.mrc	17270.7	17664.8	34.56	6.927
507.768595	2115.7	000002@Extract/job146/Micrographs/GridSquare_7301408/FoilHole_7309954_Data_7307012_7307013_20180109_0033_Fractions.mrcs	MotionCorr/job081/Micrographs/GridSquare_7301408/FoilHole_7309954_Data_7307012_7307013_20180109_0033_Fractions.mrc	17270.7	17664.8	34.56	6.927
507.768595	2115.7	000002@Extract/job146/Micrographs/GridSquare_7301408/FoilHole_7309954_Data_7307012_7307013_20180109_0033_Fractions.mrcs	MotionCorr/job081/Micrographs/GridSquare_7301408/FoilHole_7309954_Data_7307012_7307013_20180109_0033_Fractions.mrc	17270.7	17664.8	34.56	6.927
1396.363636	2970.45	000003@Extract/job146/Micrographs/GridSquare_7301408/FoilHole_7309954_Data_7307021_7307022_20180109_0033_Fractions.mrcs	MotionCorr/job081/Micrographs/GridSquare_7301408/FoilHole_7309954_Data_7307021_7307022_20180109_0033_Fractions.mrc	14960.2	15065.2	0.39	5.055
1396.363636	2970.45	000003@Extract/job146/Micrographs/GridSquare_7301408/FoilHole_7309954_Data_7307021_7307022_20180109_0033_Fractions.mrcs	MotionCorr/job081/Micrographs/GridSquare_7301408/FoilHole_7309954_Data_7307021_7307022_20180109_0033_Fractions.mrc	14960.2	15065.2	0.39	5.055
1396.363636	2970.45	000003@Extract/job146/Micrographs/GridSquare_7301408/FoilHole_7309954_Data_7307021_7307022_20180109_0033_Fractions.mrcs	MotionCorr/job081/Micrographs/GridSquare_7301408/FoilHole_7309954_Data_7307021_7307022_20180109_0033_Fractions.mrc	14960.2	15065.2	0.39	5.055
1396.363636	2970.45	000003@Extract/job146/Micrographs/GridSquare_7301408/FoilHole_7309954_Data_7307021_7307022_20180109_0033_Fractions.mrcs	MotionCorr/job081/Micrographs/GridSquare_7301408/FoilHole_7309954_Data_7307021_7307022_20180109_0033_Fractions.mrc	14960.2	15065.2	0.39	5.055
1396.363636	2970.45	000003@Extract/job146/Micrographs/GridSquare_7301408/FoilHole_7309954_Data_7307021_7307022_20180109_0033_Fractions.mrcs	MotionCorr/job081/Micrographs/GridSquare_7301408/FoilHole_7309954_Data_7307021_7307022_20180109_0033_Fractions.mrc	14960.2	15065.2	0.39	5.055
1667.173554	1802.58	000002@Extract/job146/Micrographs/GridSquare_7301408/FoilHole_7309954_Data_7307021_7307022_20180109_0033_Fractions.mrcs	MotionCorr/job081/Micrographs/GridSquare_7301408/FoilHole_7309954_Data_7307021_7307022_20180109_0033_Fractions.mrc	14960.2	15065.2	0.39	5.055
1667.173554	1802.58	000002@Extract/job146/Micrographs/GridSquare_7301408/FoilHole_7309954_Data_7307021_7307022_20180109_0033_Fractions.mrcs	MotionCorr/job081/Micrographs/GridSquare_7301408/FoilHole_7309954_Data_7307021_7307022_20180109_0033_Fractions.mrc	14960.2	15065.2	0.39	5.055
1667.173554	1802.58	000002@Extract/job146/Micrographs/GridSquare_7301408/FoilHole_7309954_Data_7307021_7307022_20180109_0033_Fractions.mrcs	MotionCorr/job081/Micrographs/GridSquare_7301408/FoilHole_7309954_Data_7307021_7307022_20180109_0033_Fractions.mrc	14960.2	15065.2	0.39	5.055
1667.173554	1802.58	000002@Extract/job146/Micrographs/GridSquare_7301408/FoilHole_7309954_Data_7307021_7307022_20180109_0033_Fractions.mrcs	MotionCorr/job081/Micrographs/GridSquare_7301408/FoilHole_7309954_Data_7307021_7307022_20180109_0033_Fractions.mrc	14960.2	15065.2	0.39	5.055
1667.173554	1802.58	000002@Extract/job146/Micrographs/GridSquare_7301408/FoilHole_7309954_Data_7307021_7307022_20180109_0033_Fractions.mrcs	MotionCorr/job081/Micrographs/GridSquare_7301408/FoilHole_7309954_Data_7307021_7307022_20180109_0033_Fractions.mrc	14960.2	15065.2	0.39	5.055
541.619835	1345.59	000001@Extract/job146/Micrographs/GridSquare_7301408/FoilHole_7309954_Data_7307021_7307022_20180109_0033_Fractions.mrcs	MotionCorr/job081/Micrographs/GridSquare_7301408/FoilHole_7309954_Data_7307021_7307022_20180109_0033_Fractions.mrc	14960.2	15065.2	0.39	5.055
541.619835	1345.59	000001@Extract/job146/Micrographs/GridSquare_7301408/FoilHole_7309954_Data_7307021_7307022_20180109_0033_Fractions.mrcs	MotionCorr/job081/Micrographs/GridSquare_7301408/FoilHole_7309954_Data_7307021_7307022_20180109_0033_Fractions.mrc	14960.2	15065.2	0.39	5.055
541.619835	1345.59	000001@Extract/job146/Micrographs/GridSquare_7301408/FoilHole_7309954_Data_7307021_7307022_20180109_0033_Fractions.mrcs	MotionCorr/job081/Micrographs/GridSquare_7301408/FoilHole_7309954_Data_7307021_7307022_20180109_0033_Fractions.mrc	14960.2	15065.2	0.39	5.055
541.619835	1345.59	000001@Extract/job146/Micrographs/GridSquare_7301408/FoilHole_7309954_Data_7307021_7307022_20180109_0033_Fractions.mrcs	MotionCorr/job081/Micrographs/GridSquare_7301408/FoilHole_7309954_Data_7307021_7307022_20180109_0033_Fractions.mrc	14960.2	15065.2	0.39	5.055
541.619835	1345.59	000001@Extract/job146/Micrographs/GridSquare_7301408/FoilHole_7309954_Data_7307021_7307022_20180109_0033_Fractions.mrcs	MotionCorr/job081/Micrographs/GridSquare_7301408/FoilHole_7309954_Data_7307021_7307022_20180109_0033_Fractions.mrc	14960.2	15065.2	0.39	5.055
2860.429752	1811.04	000001@Extract/job146/Micrographs/GridSquare_7301408/FoilHole_7309954_Data_7307042_7307043_20180109_0033_Fractions.mrcs	MotionCorr/job081/Micrographs/GridSquare_7301408/FoilHole_7309954_Data_7307042_7307043_20180109_0033_Fractions.mrc	15838.7	15712.1	87.83	4.256
2860.429752	1811.04	000001@Extract/job146/Micrographs/GridSquare_7301408/FoilHole_7309954_Data_7307042_7307043_20180109_0033_Fractions.mrcs	MotionCorr/job081/Micrographs/GridSquare_7301408/FoilHole_7309954_Data_7307042_7307043_20180109_0033_Fractions.mrc	15838.7	15712.1	87.83	4.256
2860.429752	1811.04	000001@Extract/job146/Micrographs/GridSquare_7301408/FoilHole_7309954_Data_7307042_7307043_20180109_0033_Fractions.mrcs	MotionCorr/job081/Micrographs/GridSquare_7301408/FoilHole_7309954_Data_7307042_7307043_20180109_0033_Fractions.mrc	15838.7	15712.1	87.83	4.256
2860.429752	1811.04	000001@Extract/job146/Micrographs/GridSquare_7301408/FoilHole_7309954_Data_7307042_7307043_20180109_0033_Fractions.mrcs	MotionCorr/job081/Micrographs/GridSquare_7301408/FoilHole_7309954_Data_7307042_7307043_20180109_0033_Fractions.mrc	15838.7	15712.1	87.83	4.256
2860.429752	1811.04	000001@Extract/job146/Micrographs/GridSquare_7301408/FoilHole_7309954_Data_7307042_7307043_20180109_0033_Fractions.mrcs	MotionCorr/job081/Micrographs/GridSquare_7301408/FoilHole_7309954_Data_7307042_7307043_20180109_0033_Fractions.mrc	15838.7	15712.1	87.83	4.256
499.305785	1895.67	000001@Extract/job146/Micrographs/GridSquare_7301408/FoilHole_7309956_Data_7307012_7307013_20180109_0035_Fractions.mrcs	MotionCorr/job081/Micrographs/GridSquare_7301408/FoilHole_7309956_Data_7307012_7307013_20180109_0035_Fractions.mrc	29824.6	29455.9	32.07	3.695
499.305785	1895.67	000001@Extract/job146/Micrographs/GridSquare_7301408/FoilHole_7309956_Data_7307012_7307013_20180109_0035_Fractions.mrcs	MotionCorr/job081/Micrographs/GridSquare_7301408/FoilHole_7309956_Data_7307012_7307013_20180109_0035_Fractions.mrc	29824.6	29455.9	32.07	3.695
499.305785	1895.67	000001@Extract/job146/Micrographs/GridSquare_7301408/FoilHole_7309956_Data_7307012_7307013_20180109_0035_Fractions.mrcs	MotionCorr/job081/Micrographs/GridSquare_7301408/FoilHole_7309956_Data_7307012_7307013_20180109_0035_Fractions.mrc	29824.6	29455.9	32.07	3.695
499.305785	1895.67	000001@Extract/job146/Micrographs/GridSquare_7301408/FoilHole_7309956_Data_7307012_7307013_20180109_0035_Fractions.mrcs	MotionCorr/job081/Micrographs/GridSquare_7301408/FoilHole_7309956_Data_7307012_7307013_20180109_0035_Fractions.mrc	29824.6	29455.9	32.07	3.695
499.305785	1895.67	000001@Extract/job146/Micrographs/GridSquare_7301408/FoilHole_7309956_Data_7307012_7307013_20180109_0035_Fractions.mrcs	MotionCorr/job081/Micrographs/GridSquare_7301408/FoilHole_7309956_Data_7307012_7307013_20180109_0035_Fractions.mrc	29824.6	29455.9	32.07	3.695
1108.628099	465.455	000001@Extract/job146/Micrographs/GridSquare_7301408/FoilHole_7309956_Data_7307033_7307034_20180109_0035_Fractions.mrcs	MotionCorr/job081/Micrographs/GridSquare_7301408/FoilHole_7309956_Data_7307033_7307034_20180109_0035_Fractions.mrc	27406.3	27056.6	11.54	6.13
1108.628099	465.455	000001@Extract/job146/Micrographs/GridSquare_7301408/FoilHole_7309956_Data_7307033_7307034_20180109_0035_Fractions.mrcs	MotionCorr/job081/Micrographs/GridSquare_7301408/FoilHole_7309956_Data_7307033_7307034_20180109_0035_Fractions.mrc	27406.3	27056.6	11.54	6.13
1108.628099	465.455	000001@Extract/job146/Micrographs/GridSquare_7301408/FoilHole_7309956_Data_7307033_7307034_20180109_0035_Fractions.mrcs	MotionCorr/job081/Micrographs/GridSquare_7301408/FoilHole_7309956_Data_7307033_7307034_20180109_0035_Fractions.mrc	27406.3	27056.6	11.54	6.13
1108.628099	465.455	000001@Extract/job146/Micrographs/GridSquare_7301408/FoilHole_7309956_Data_7307033_7307034_20180109_0035_Fractions.mrcs	MotionCorr/job081/Micrographs/GridSquare_7301408/FoilHole_7309956_Data_7307033_7307034_20180109_0035_Fractions.mrc	27406.3	27056.6	11.54	6.13
1108.628099	465.455	000001@Extract/job146/Micrographs/GridSquare_7301408/FoilHole_7309956_Data_7307033_7307034_20180109_0035_Fractions.mrcs	MotionCorr/job081/Micrographs/GridSquare_7301408/FoilHole_7309956_Data_7307033_7307034_20180109_0035_Fractions.mrc	27406.3	27056.6	11.54	6.13
3004.297521	2276.5	000002@Extract/job146/Micrographs/GridSquare_7301408/FoilHole_7309956_Data_7307042_7307043_20180109_0034_Fractions.mrcs	MotionCorr/job081/Micrographs/GridSquare_7301408/FoilHole_7309956_Data_7307042_7307043_20180109_0034_Fractions.mrc	28572.2	28337.9	63.96	5.411
3004.297521	2276.5	000002@Extract/job146/Micrographs/GridSquare_7301408/FoilHole_7309956_Data_7307042_7307043_20180109_0034_Fractions.mrcs	MotionCorr/job081/Micrographs/GridSquare_7301408/FoilHole_7309956_Data_7307042_7307043_20180109_0034_Fractions.mrc	28572.2	28337.9	63.96	5.411
3004.297521	2276.5	000002@Extract/job146/Micrographs/GridSquare_7301408/FoilHole_7309956_Data_7307042_7307043_20180109_0034_Fractions.mrcs	MotionCorr/job081/Micrographs/GridSquare_7301408/FoilHole_7309956_Data_7307042_7307043_20180109_0034_Fractions.mrc	28572.2	28337.9	63.96	5.411
3004.297521	2276.5	000002@Extract/job146/Micrographs/GridSquare_7301408/FoilHole_7309956_Data_7307042_7307043_20180109_0034_Fractions.mrcs	MotionCorr/job081/Micrographs/GridSquare_7301408/FoilHole_7309956_Data_7307042_7307043_20180109_0034_Fractions.mrc	28572.2	28337.9	63.96	5.411
3004.297521	2276.5	000002@Extract/job146/Micrographs/GridSquare_7301408/FoilHole_7309956_Data_7307042_7307043_20180109_0034_Fractions.mrcs	MotionCorr/job081/Micrographs/GridSquare_7301408/FoilHole_7309956_Data_7307042_7307043_20180109_0034_Fractions.mrc	28572.2	28337.9	63.96	5.411
3046.611570	465.455	000001@Extract/job146/Micrographs/GridSquare_7301408/FoilHole_7309956_Data_7307042_7307043_20180109_0034_Fractions.mrcs	MotionCorr/job081/Micrographs/GridSquare_7301408/FoilHole_7309956_Data_7307042_7307043_20180109_0034_Fractions.mrc	28572.2	28337.9	63.96	5.411
3046.611570	465.455	000001@Extract/job146/Micrographs/GridSquare_7301408/FoilHole_7309956_Data_7307042_7307043_20180109_0034_Fractions.mrcs	MotionCorr/job081/Micrographs/GridSquare_7301408/FoilHole_7309956_Data_7307042_7307043_20180109_0034_Fractions.mrc	28572.2	28337.9	63.96	5.411
3046.611570	465.455	000001@Extract/job146/Micrographs/GridSquare_7301408/FoilHole_7309956_Data_7307042_7307043_20180109_0034_Fractions.mrcs	MotionCorr/job081/Micrographs/GridSquare_7301408/FoilHole_7309956_Data_7307042_7307043_20180109_0034_Fractions.mrc	28572.2	28337.9	63.96	5.411
3046.611570	465.455	000001@Extract/job146/Micrographs/GridSquare_7301408/FoilHole_7309956_Data_7307042_7307043_20180109_0034_Fractions.mrcs	MotionCorr/job081/Micrographs/GridSquare_7301408/FoilHole_7309956_Data_7307042_7307043_20180109_0034_Fractions.mrc	28572.2	28337.9	63.96	5.411
3046.611570	465.455	000001@Extract/job146/Micrographs/GridSquare_7301408/FoilHole_7309956_Data_7307042_7307043_20180109_0034_Fractions.mrcs	MotionCorr/job081/Micrographs/GridSquare_7301408/FoilHole_7309956_Data_7307042_7307043_20180109_0034_Fractions.mrc	28572.2	28337.9	63.96	5.411
1548.694215	990.149	000001@Extract/job146/Micrographs/GridSquare_7301408/FoilHole_7309957_Data_7307021_7307022_20180109_0038_Fractions.mrcs	MotionCorr/job081/Micrographs/GridSquare_7301408/FoilHole_7309957_Data_7307021_7307022_20180109_0038_Fractions.mrc	11931.1	11793.5	69.87	5.119
1548.694215	990.149	000001@Extract/job146/Micrographs/GridSquare_7301408/FoilHole_7309957_Data_7307021_7307022_20180109_0038_Fractions.mrcs	MotionCorr/job081/Micrographs/GridSquare_7301408/FoilHole_7309957_Data_7307021_7307022_20180109_0038_Fractions.mrc	11931.1	11793.5	69.87	5.119
558.545455	507.769	000001@Extract/job146/Micrographs/GridSquare_7301408/FoilHole_7309957_Data_7307033_7307034_20180109_0038_Fractions.mrcs	MotionCorr/job081/Micrographs/GridSquare_7301408/FoilHole_7309957_Data_7307033_7307034_20180109_0038_Fractions.mrc	11581.5	11354	67.2	4.962
558.545455	507.769	000001@Extract/job146/Micrographs/GridSquare_7301408/FoilHole_7309957_Data_7307033_7307034_20180109_0038_Fractions.mrcs	MotionCorr/job081/Micrographs/GridSquare_7301408/FoilHole_7309957_Data_7307033_7307034_20180109_0038_Fractions.mrc	11581.5	11354	67.2	4.962
558.545455	507.769	000001@Extract/job146/Micrographs/GridSquare_7301408/FoilHole_7309957_Data_7307033_7307034_20180109_0038_Fractions.mrcs	MotionCorr/job081/Micrographs/GridSquare_7301408/FoilHole_7309957_Data_7307033_7307034_20180109_0038_Fractions.mrc	11581.5	11354	67.2	4.962
558.545455	507.769	000001@Extract/job146/Micrographs/GridSquare_7301408/FoilHole_7309957_Data_7307033_7307034_20180109_0038_Fractions.mrcs	MotionCorr/job081/Micrographs/GridSquare_7301408/FoilHole_7309957_Data_7307033_7307034_20180109_0038_Fractions.mrc	11581.5	11354	67.2	4.962
558.545455	507.769	000001@Extract/job146/Micrographs/GridSquare_7301408/FoilHole_7309957_Data_7307033_7307034_20180109_0038_Fractions.mrcs	MotionCorr/job081/Micrographs/GridSquare_7301408/FoilHole_7309957_Data_7307033_7307034_20180109_0038_Fractions.mrc	11581.5	11354	67.2	4.962
558.545455	507.769	000001@Extract/job146/Micrographs/GridSquare_7301408/FoilHole_7309957_Data_7307033_7307034_20180109_0038_Fractions.mrcs	MotionCorr/job081/Micrographs/GridSquare_7301408/FoilHole_7309957_Data_7307033_7307034_20180109_0038_Fractions.mrc	11581.5	11354	67.2	4.962
558.545455	507.769	000001@Extract/job146/Micrographs/GridSquare_7301408/FoilHole_7309957_Data_7307033_7307034_20180109_0038_Fractions.mrcs	MotionCorr/job081/Micrographs/GridSquare_7301408/FoilHole_7309957_Data_7307033_7307034_20180109_0038_Fractions.mrc	11581.5	11354	67.2	4.962
558.545455	507.769	000001@Extract/job146/Micrographs/GridSquare_7301408/FoilHole_7309957_Data_7307033_7307034_20180109_0038_Fractions.mrcs	MotionCorr/job081/Micrographs/GridSquare_7301408/FoilHole_7309957_Data_7307033_7307034_20180109_0038_Fractions.mrc	11581.5	11354	67.2	4.962
558.545455	507.769	000001@Extract/job146/Micrographs/GridSquare_7301408/FoilHole_7309957_Data_7307033_7307034_20180109_0038_Fractions.mrcs	MotionCorr/job081/Micrographs/GridSquare_7301408/FoilHole_7309957_Data_7307033_7307034_20180109_0038_Fractions.mrc	11581.5	11354	67.2	4.962
753.190083	2708.1	000003@Extract/job146/Micrographs/GridSquare_7301408/FoilHole_7309957_Data_7307033_7307034_20180109_0038_Fractions.mrcs	MotionCorr/job081/Micrographs/GridSquare_7301408/FoilHole_7309957_Data_7307033_7307034_20180109_0038_Fractions.mrc	11581.5	11354	67.2	4.962
753.190083	2708.1	000003@Extract/job146/Micrographs/GridSquare_7301408/FoilHole_7309957_Data_7307033_7307034_20180109_0038_Fractions.mrcs	MotionCorr/job081/Micrographs/GridSquare_7301408/FoilHole_7309957_Data_7307033_7307034_20180109_0038_Fractions.mrc	11581.5	11354	67.2	4.962
753.190083	2708.1	000003@Extract/job146/Micrographs/GridSquare_7301408/FoilHole_7309957_Data_7307033_7307034_20180109_0038_Fractions.mrcs	MotionCorr/job081/Micrographs/GridSquare_7301408/FoilHole_7309957_Data_7307033_7307034_20180109_0038_Fractions.mrc	11581.5	11354	67.2	4.962
753.190083	2708.1	000003@Extract/job146/Micrographs/GridSquare_7301408/FoilHole_7309957_Data_7307033_7307034_20180109_0038_Fractions.mrcs	MotionCorr/job081/Micrographs/GridSquare_7301408/FoilHole_7309957_Data_7307033_7307034_20180109_0038_Fractions.mrc	11581.5	11354	67.2	4.962
753.190083	2708.1	000003@Extract/job146/Micrographs/GridSquare_7301408/FoilHole_7309957_Data_7307033_7307034_20180109_0038_Fractions.mrcs	MotionCorr/job081/Micrographs/GridSquare_7301408/FoilHole_7309957_Data_7307033_7307034_20180109_0038_Fractions.mrc	11581.5	11354	67.2	4.962
2403.438017	1997.22	000001@Extract/job146/Micrographs/GridSquare_7301408/FoilHole_7309957_Data_7307042_7307043_20180109_0037_Fractions.mrcs	MotionCorr/job081/Micrographs/GridSquare_7301408/FoilHole_7309957_Data_7307042_7307043_20180109_0037_Fractions.mrc	11515.3	11850.1	20.09	4.79
2403.438017	1997.22	000001@Extract/job146/Micrographs/GridSquare_7301408/FoilHole_7309957_Data_7307042_7307043_20180109_0037_Fractions.mrcs	MotionCorr/job081/Micrographs/GridSquare_7301408/FoilHole_7309957_Data_7307042_7307043_20180109_0037_Fractions.mrc	11515.3	11850.1	20.09	4.79
2403.438017	1997.22	000001@Extract/job146/Micrographs/GridSquare_7301408/FoilHole_7309957_Data_7307042_7307043_20180109_0037_Fractions.mrcs	MotionCorr/job081/Micrographs/GridSquare_7301408/FoilHole_7309957_Data_7307042_7307043_20180109_0037_Fractions.mrc	11515.3	11850.1	20.09	4.79
2403.438017	1997.22	000001@Extract/job146/Micrographs/GridSquare_7301408/FoilHole_7309957_Data_7307042_7307043_20180109_0037_Fractions.mrcs	MotionCorr/job081/Micrographs/GridSquare_7301408/FoilHole_7309957_Data_7307042_7307043_20180109_0037_Fractions.mrc	11515.3	11850.1	20.09	4.79
2403.438017	1997.22	000001@Extract/job146/Micrographs/GridSquare_7301408/FoilHole_7309957_Data_7307042_7307043_20180109_0037_Fractions.mrcs	MotionCorr/job081/Micrographs/GridSquare_7301408/FoilHole_7309957_Data_7307042_7307043_20180109_0037_Fractions.mrc	11515.3	11850.1	20.09	4.79
905.520661	3512.07	000002@Extract/job146/Micrographs/GridSquare_7301408/FoilHole_7309957_Data_7307042_7307043_20180109_0037_Fractions.mrcs	MotionCorr/job081/Micrographs/GridSquare_7301408/FoilHole_7309957_Data_7307042_7307043_20180109_0037_Fractions.mrc	11515.3	11850.1	20.09	4.79
905.520661	3512.07	000002@Extract/job146/Micrographs/GridSquare_7301408/FoilHole_7309957_Data_7307042_7307043_20180109_0037_Fractions.mrcs	MotionCorr/job081/Micrographs/GridSquare_7301408/FoilHole_7309957_Data_7307042_7307043_20180109_0037_Fractions.mrc	11515.3	11850.1	20.09	4.79
905.520661	3512.07	000002@Extract/job146/Micrographs/GridSquare_7301408/FoilHole_7309957_Data_7307042_7307043_20180109_0037_Fractions.mrcs	MotionCorr/job081/Micrographs/GridSquare_7301408/FoilHole_7309957_Data_7307042_7307043_20180109_0037_Fractions.mrc	11515.3	11850.1	20.09	4.79
905.520661	3512.07	000002@Extract/job146/Micrographs/GridSquare_7301408/FoilHole_7309957_Data_7307042_7307043_20180109_0037_Fractions.mrcs	MotionCorr/job081/Micrographs/GridSquare_7301408/FoilHole_7309957_Data_7307042_7307043_20180109_0037_Fractions.mrc	11515.3	11850.1	20.09	4.79
770.115702	1540.23	000001@Extract/job146/Micrographs/GridSquare_7301408/FoilHole_7309958_Data_7307012_7307013_20180109_0039_Fractions.mrcs	MotionCorr/job081/Micrographs/GridSquare_7301408/FoilHole_7309958_Data_7307012_7307013_20180109_0039_Fractions.mrc	15843.5	15514.3	11.52	5.984
770.115702	1540.23	000001@Extract/job146/Micrographs/GridSquare_7301408/FoilHole_7309958_Data_7307012_7307013_20180109_0039_Fractions.mrcs	MotionCorr/job081/Micrographs/GridSquare_7301408/FoilHole_7309958_Data_7307012_7307013_20180109_0039_Fractions.mrc	15843.5	15514.3	11.52	5.984
770.115702	1540.23	000001@Extract/job146/Micrographs/GridSquare_7301408/FoilHole_7309958_Data_7307012_7307013_20180109_0039_Fractions.mrcs	MotionCorr/job081/Micrographs/GridSquare_7301408/FoilHole_7309958_Data_7307012_7307013_20180109_0039_Fractions.mrc	15843.5	15514.3	11.52	5.984
770.115702	1540.23	000001@Extract/job146/Micrographs/GridSquare_7301408/FoilHole_7309958_Data_7307012_7307013_20180109_0039_Fractions.mrcs	MotionCorr/job081/Micrographs/GridSquare_7301408/FoilHole_7309958_Data_7307012_7307013_20180109_0039_Fractions.mrc	15843.5	15514.3	11.52	5.984
1954.909091	3342.81	000003@Extract/job146/Micrographs/GridSquare_7301408/FoilHole_7309958_Data_7307012_7307013_20180109_0039_Fractions.mrcs	MotionCorr/job081/Micrographs/GridSquare_7301408/FoilHole_7309958_Data_7307012_7307013_20180109_0039_Fractions.mrc	15843.5	15514.3	11.52	5.984
1954.909091	3342.81	000003@Extract/job146/Micrographs/GridSquare_7301408/FoilHole_7309958_Data_7307012_7307013_20180109_0039_Fractions.mrcs	MotionCorr/job081/Micrographs/GridSquare_7301408/FoilHole_7309958_Data_7307012_7307013_20180109_0039_Fractions.mrc	15843.5	15514.3	11.52	5.984
1954.909091	3342.81	000003@Extract/job146/Micrographs/GridSquare_7301408/FoilHole_7309958_Data_7307012_7307013_20180109_0039_Fractions.mrcs	MotionCorr/job081/Micrographs/GridSquare_7301408/FoilHole_7309958_Data_7307012_7307013_20180109_0039_Fractions.mrc	15843.5	15514.3	11.52	5.984
1954.909091	3342.81	000003@Extract/job146/Micrographs/GridSquare_7301408/FoilHole_7309958_Data_7307012_7307013_20180109_0039_Fractions.mrcs	MotionCorr/job081/Micrographs/GridSquare_7301408/FoilHole_7309958_Data_7307012_7307013_20180109_0039_Fractions.mrc	15843.5	15514.3	11.52	5.984
1954.909091	3342.81	000003@Extract/job146/Micrographs/GridSquare_7301408/FoilHole_7309958_Data_7307012_7307013_20180109_0039_Fractions.mrcs	MotionCorr/job081/Micrographs/GridSquare_7301408/FoilHole_7309958_Data_7307012_7307013_20180109_0039_Fractions.mrc	15843.5	15514.3	11.52	5.984
3435.900826	2361.12	000002@Extract/job146/Micrographs/GridSquare_7301408/FoilHole_7309958_Data_7307012_7307013_20180109_0039_Fractions.mrcs	MotionCorr/job081/Micrographs/GridSquare_7301408/FoilHole_7309958_Data_7307012_7307013_20180109_0039_Fractions.mrc	15843.5	15514.3	11.52	5.984
3435.900826	2361.12	000002@Extract/job146/Micrographs/GridSquare_7301408/FoilHole_7309958_Data_7307012_7307013_20180109_0039_Fractions.mrcs	MotionCorr/job081/Micrographs/GridSquare_7301408/FoilHole_7309958_Data_7307012_7307013_20180109_0039_Fractions.mrc	15843.5	15514.3	11.52	5.984
3435.900826	2361.12	000002@Extract/job146/Micrographs/GridSquare_7301408/FoilHole_7309958_Data_7307012_7307013_20180109_0039_Fractions.mrcs	MotionCorr/job081/Micrographs/GridSquare_7301408/FoilHole_7309958_Data_7307012_7307013_20180109_0039_Fractions.mrc	15843.5	15514.3	11.52	5.984
3435.900826	2361.12	000002@Extract/job146/Micrographs/GridSquare_7301408/FoilHole_7309958_Data_7307012_7307013_20180109_0039_Fractions.mrcs	MotionCorr/job081/Micrographs/GridSquare_7301408/FoilHole_7309958_Data_7307012_7307013_20180109_0039_Fractions.mrc	15843.5	15514.3	11.52	5.984
3435.900826	2361.12	000002@Extract/job146/Micrographs/GridSquare_7301408/FoilHole_7309958_Data_7307012_7307013_20180109_0039_Fractions.mrcs	MotionCorr/job081/Micrographs/GridSquare_7301408/FoilHole_7309958_Data_7307012_7307013_20180109_0039_Fractions.mrc	15843.5	15514.3	11.52	5.984
3639.008264	3182.02	000003@Extract/job146/Micrographs/GridSquare_7301408/FoilHole_7309958_Data_7307021_7307022_20180109_0039_Fractions.mrcs	MotionCorr/job081/Micrographs/GridSquare_7301408/FoilHole_7309958_Data_7307021_7307022_20180109_0039_Fractions.mrc	15893.2	15056.2	82.61	5.534
3639.008264	3182.02	000003@Extract/job146/Micrographs/GridSquare_7301408/FoilHole_7309958_Data_7307021_7307022_20180109_0039_Fractions.mrcs	MotionCorr/job081/Micrographs/GridSquare_7301408/FoilHole_7309958_Data_7307021_7307022_20180109_0039_Fractions.mrc	15893.2	15056.2	82.61	5.534
3639.008264	3182.02	000003@Extract/job146/Micrographs/GridSquare_7301408/FoilHole_7309958_Data_7307021_7307022_20180109_0039_Fractions.mrcs	MotionCorr/job081/Micrographs/GridSquare_7301408/FoilHole_7309958_Data_7307021_7307022_20180109_0039_Fractions.mrc	15893.2	15056.2	82.61	5.534
3639.008264	3182.02	000003@Extract/job146/Micrographs/GridSquare_7301408/FoilHole_7309958_Data_7307021_7307022_20180109_0039_Fractions.mrcs	MotionCorr/job081/Micrographs/GridSquare_7301408/FoilHole_7309958_Data_7307021_7307022_20180109_0039_Fractions.mrc	15893.2	15056.2	82.61	5.534
3639.008264	3182.02	000003@Extract/job146/Micrographs/GridSquare_7301408/FoilHole_7309958_Data_7307021_7307022_20180109_0039_Fractions.mrcs	MotionCorr/job081/Micrographs/GridSquare_7301408/FoilHole_7309958_Data_7307021_7307022_20180109_0039_Fractions.mrc	15893.2	15056.2	82.61	5.534
465.454545	1904.13	000001@Extract/job146/Micrographs/GridSquare_7301408/FoilHole_7309958_Data_7307021_7307022_20180109_0039_Fractions.mrcs	MotionCorr/job081/Micrographs/GridSquare_7301408/FoilHole_7309958_Data_7307021_7307022_20180109_0039_Fractions.mrc	15893.2	15056.2	82.61	5.534
465.454545	1904.13	000001@Extract/job146/Micrographs/GridSquare_7301408/FoilHole_7309958_Data_7307021_7307022_20180109_0039_Fractions.mrcs	MotionCorr/job081/Micrographs/GridSquare_7301408/FoilHole_7309958_Data_7307021_7307022_20180109_0039_Fractions.mrc	15893.2	15056.2	82.61	5.534
465.454545	1904.13	000001@Extract/job146/Micrographs/GridSquare_7301408/FoilHole_7309958_Data_7307021_7307022_20180109_0039_Fractions.mrcs	MotionCorr/job081/Micrographs/GridSquare_7301408/FoilHole_7309958_Data_7307021_7307022_20180109_0039_Fractions.mrc	15893.2	15056.2	82.61	5.534
465.454545	1904.13	000001@Extract/job146/Micrographs/GridSquare_7301408/FoilHole_7309958_Data_7307021_7307022_20180109_0039_Fractions.mrcs	MotionCorr/job081/Micrographs/GridSquare_7301408/FoilHole_7309958_Data_7307021_7307022_20180109_0039_Fractions.mrc	15893.2	15056.2	82.61	5.534
465.454545	1904.13	000001@Extract/job146/Micrographs/GridSquare_7301408/FoilHole_7309958_Data_7307021_7307022_20180109_0039_Fractions.mrcs	MotionCorr/job081/Micrographs/GridSquare_7301408/FoilHole_7309958_Data_7307021_7307022_20180109_0039_Fractions.mrc	15893.2	15056.2	82.61	5.534
499.305785	1244.03	000001@Extract/job146/Micrographs/GridSquare_7301408/FoilHole_7309958_Data_7307033_7307034_20180109_0040_Fractions.mrcs	MotionCorr/job081/Micrographs/GridSquare_7301408/FoilHole_7309958_Data_7307033_7307034_20180109_0040_Fractions.mrc	14963.5	14667.5	60.79	5.831
499.305785	1244.03	000001@Extract/job146/Micrographs/GridSquare_7301408/FoilHole_7309958_Data_7307033_7307034_20180109_0040_Fractions.mrcs	MotionCorr/job081/Micrographs/GridSquare_7301408/FoilHole_7309958_Data_7307033_7307034_20180109_0040_Fractions.mrc	14963.5	14667.5	60.79	5.831
499.305785	1244.03	000001@Extract/job146/Micrographs/GridSquare_7301408/FoilHole_7309958_Data_7307033_7307034_20180109_0040_Fractions.mrcs	MotionCorr/job081/Micrographs/GridSquare_7301408/FoilHole_7309958_Data_7307033_7307034_20180109_0040_Fractions.mrc	14963.5	14667.5	60.79	5.831
499.305785	1244.03	000001@Extract/job146/Micrographs/GridSquare_7301408/FoilHole_7309958_Data_7307033_7307034_20180109_0040_Fractions.mrcs	MotionCorr/job081/Micrographs/GridSquare_7301408/FoilHole_7309958_Data_7307033_7307034_20180109_0040_Fractions.mrc	14963.5	14667.5	60.79	5.831
499.305785	1244.03	000001@Extract/job146/Micrographs/GridSquare_7301408/FoilHole_7309958_Data_7307033_7307034_20180109_0040_Fractions.mrcs	MotionCorr/job081/Micrographs/GridSquare_7301408/FoilHole_7309958_Data_7307033_7307034_20180109_0040_Fractions.mrc	14963.5	14667.5	60.79	5.831
2301.884298	1709.49	000002@Extract/job146/Micrographs/GridSquare_7301408/FoilHole_7309958_Data_7307042_7307043_20180109_0039_Fractions.mrcs	MotionCorr/job081/Micrographs/GridSquare_7301408/FoilHole_7309958_Data_7307042_7307043_20180109_0039_Fractions.mrc	14794	14692.3	33.47	4.959
2301.884298	1709.49	000002@Extract/job146/Micrographs/GridSquare_7301408/FoilHole_7309958_Data_7307042_7307043_20180109_0039_Fractions.mrcs	MotionCorr/job081/Micrographs/GridSquare_7301408/FoilHole_7309958_Data_7307042_7307043_20180109_0039_Fractions.mrc	14794	14692.3	33.47	4.959
2301.884298	1709.49	000002@Extract/job146/Micrographs/GridSquare_7301408/FoilHole_7309958_Data_7307042_7307043_20180109_0039_Fractions.mrcs	MotionCorr/job081/Micrographs/GridSquare_7301408/FoilHole_7309958_Data_7307042_7307043_20180109_0039_Fractions.mrc	14794	14692.3	33.47	4.959
2301.884298	1709.49	000002@Extract/job146/Micrographs/GridSquare_7301408/FoilHole_7309958_Data_7307042_7307043_20180109_0039_Fractions.mrcs	MotionCorr/job081/Micrographs/GridSquare_7301408/FoilHole_7309958_Data_7307042_7307043_20180109_0039_Fractions.mrc	14794	14692.3	33.47	4.959
2301.884298	1709.49	000002@Extract/job146/Micrographs/GridSquare_7301408/FoilHole_7309958_Data_7307042_7307043_20180109_0039_Fractions.mrcs	MotionCorr/job081/Micrographs/GridSquare_7301408/FoilHole_7309958_Data_7307042_7307043_20180109_0039_Fractions.mrc	14794	14692.3	33.47	4.959
1303.272727	693.95	000001@Extract/job146/Micrographs/GridSquare_7301408/FoilHole_7309958_Data_7307042_7307043_20180109_0039_Fractions.mrcs	MotionCorr/job081/Micrographs/GridSquare_7301408/FoilHole_7309958_Data_7307042_7307043_20180109_0039_Fractions.mrc	14794	14692.3	33.47	4.959
1303.272727	693.95	000001@Extract/job146/Micrographs/GridSquare_7301408/FoilHole_7309958_Data_7307042_7307043_20180109_0039_Fractions.mrcs	MotionCorr/job081/Micrographs/GridSquare_7301408/FoilHole_7309958_Data_7307042_7307043_20180109_0039_Fractions.mrc	14794	14692.3	33.47	4.959
1303.272727	693.95	000001@Extract/job146/Micrographs/GridSquare_7301408/FoilHole_7309958_Data_7307042_7307043_20180109_0039_Fractions.mrcs	MotionCorr/job081/Micrographs/GridSquare_7301408/FoilHole_7309958_Data_7307042_7307043_20180109_0039_Fractions.mrc	14794	14692.3	33.47	4.959
1303.272727	693.95	000001@Extract/job146/Micrographs/GridSquare_7301408/FoilHole_7309958_Data_7307042_7307043_20180109_0039_Fractions.mrcs	MotionCorr/job081/Micrographs/GridSquare_7301408/FoilHole_7309958_Data_7307042_7307043_20180109_0039_Fractions.mrc	14794	14692.3	33.47	4.959
1303.272727	693.95	000001@Extract/job146/Micrographs/GridSquare_7301408/FoilHole_7309958_Data_7307042_7307043_20180109_0039_Fractions.mrcs	MotionCorr/job081/Micrographs/GridSquare_7301408/FoilHole_7309958_Data_7307042_7307043_20180109_0039_Fractions.mrc	14794	14692.3	33.47	4.959
3605.157025	1811.04	000002@Extract/job146/Micrographs/GridSquare_7301408/FoilHole_7309959_Data_7307012_7307013_20180109_0041_Fractions.mrcs	MotionCorr/job081/Micrographs/GridSquare_7301408/FoilHole_7309959_Data_7307012_7307013_20180109_0041_Fractions.mrc	22647.6	22555.6	47.69	5.225
3605.157025	1811.04	000002@Extract/job146/Micrographs/GridSquare_7301408/FoilHole_7309959_Data_7307012_7307013_20180109_0041_Fractions.mrcs	MotionCorr/job081/Micrographs/GridSquare_7301408/FoilHole_7309959_Data_7307012_7307013_20180109_0041_Fractions.mrc	22647.6	22555.6	47.69	5.225
3605.157025	1811.04	000002@Extract/job146/Micrographs/GridSquare_7301408/FoilHole_7309959_Data_7307012_7307013_20180109_0041_Fractions.mrcs	MotionCorr/job081/Micrographs/GridSquare_7301408/FoilHole_7309959_Data_7307012_7307013_20180109_0041_Fractions.mrc	22647.6	22555.6	47.69	5.225
3605.157025	1811.04	000002@Extract/job146/Micrographs/GridSquare_7301408/FoilHole_7309959_Data_7307012_7307013_20180109_0041_Fractions.mrcs	MotionCorr/job081/Micrographs/GridSquare_7301408/FoilHole_7309959_Data_7307012_7307013_20180109_0041_Fractions.mrc	22647.6	22555.6	47.69	5.225
3605.157025	1811.04	000002@Extract/job146/Micrographs/GridSquare_7301408/FoilHole_7309959_Data_7307012_7307013_20180109_0041_Fractions.mrcs	MotionCorr/job081/Micrographs/GridSquare_7301408/FoilHole_7309959_Data_7307012_7307013_20180109_0041_Fractions.mrc	22647.6	22555.6	47.69	5.225
2606.545455	3545.92	000004@Extract/job146/Micrographs/GridSquare_7301408/FoilHole_7309959_Data_7307012_7307013_20180109_0041_Fractions.mrcs	MotionCorr/job081/Micrographs/GridSquare_7301408/FoilHole_7309959_Data_7307012_7307013_20180109_0041_Fractions.mrc	22647.6	22555.6	47.69	5.225
2606.545455	3545.92	000004@Extract/job146/Micrographs/GridSquare_7301408/FoilHole_7309959_Data_7307012_7307013_20180109_0041_Fractions.mrcs	MotionCorr/job081/Micrographs/GridSquare_7301408/FoilHole_7309959_Data_7307012_7307013_20180109_0041_Fractions.mrc	22647.6	22555.6	47.69	5.225
2606.545455	3545.92	000004@Extract/job146/Micrographs/GridSquare_7301408/FoilHole_7309959_Data_7307012_7307013_20180109_0041_Fractions.mrcs	MotionCorr/job081/Micrographs/GridSquare_7301408/FoilHole_7309959_Data_7307012_7307013_20180109_0041_Fractions.mrc	22647.6	22555.6	47.69	5.225
2606.545455	3545.92	000004@Extract/job146/Micrographs/GridSquare_7301408/FoilHole_7309959_Data_7307012_7307013_20180109_0041_Fractions.mrcs	MotionCorr/job081/Micrographs/GridSquare_7301408/FoilHole_7309959_Data_7307012_7307013_20180109_0041_Fractions.mrc	22647.6	22555.6	47.69	5.225
2606.545455	3545.92	000004@Extract/job146/Micrographs/GridSquare_7301408/FoilHole_7309959_Data_7307012_7307013_20180109_0041_Fractions.mrcs	MotionCorr/job081/Micrographs/GridSquare_7301408/FoilHole_7309959_Data_7307012_7307013_20180109_0041_Fractions.mrc	22647.6	22555.6	47.69	5.225
1201.719008	2809.65	000003@Extract/job146/Micrographs/GridSquare_7301408/FoilHole_7309959_Data_7307012_7307013_20180109_0041_Fractions.mrcs	MotionCorr/job081/Micrographs/GridSquare_7301408/FoilHole_7309959_Data_7307012_7307013_20180109_0041_Fractions.mrc	22647.6	22555.6	47.69	5.225
1201.719008	2809.65	000003@Extract/job146/Micrographs/GridSquare_7301408/FoilHole_7309959_Data_7307012_7307013_20180109_0041_Fractions.mrcs	MotionCorr/job081/Micrographs/GridSquare_7301408/FoilHole_7309959_Data_7307012_7307013_20180109_0041_Fractions.mrc	22647.6	22555.6	47.69	5.225
1201.719008	2809.65	000003@Extract/job146/Micrographs/GridSquare_7301408/FoilHole_7309959_Data_7307012_7307013_20180109_0041_Fractions.mrcs	MotionCorr/job081/Micrographs/GridSquare_7301408/FoilHole_7309959_Data_7307012_7307013_20180109_0041_Fractions.mrc	22647.6	22555.6	47.69	5.225
1201.719008	2809.65	000003@Extract/job146/Micrographs/GridSquare_7301408/FoilHole_7309959_Data_7307012_7307013_20180109_0041_Fractions.mrcs	MotionCorr/job081/Micrographs/GridSquare_7301408/FoilHole_7309959_Data_7307012_7307013_20180109_0041_Fractions.mrc	22647.6	22555.6	47.69	5.225
1201.719008	2809.65	000003@Extract/job146/Micrographs/GridSquare_7301408/FoilHole_7309959_Data_7307012_7307013_20180109_0041_Fractions.mrcs	MotionCorr/job081/Micrographs/GridSquare_7301408/FoilHole_7309959_Data_7307012_7307013_20180109_0041_Fractions.mrc	22647.6	22555.6	47.69	5.225
2792.727273	550.083	000001@Extract/job146/Micrographs/GridSquare_7301408/FoilHole_7309959_Data_7307021_7307022_20180109_0041_Fractions.mrcs	MotionCorr/job081/Micrographs/GridSquare_7301408/FoilHole_7309959_Data_7307021_7307022_20180109_0041_Fractions.mrc	22269.1	21820.8	68.22	5.155
2792.727273	550.083	000001@Extract/job146/Micrographs/GridSquare_7301408/FoilHole_7309959_Data_7307021_7307022_20180109_0041_Fractions.mrcs	MotionCorr/job081/Micrographs/GridSquare_7301408/FoilHole_7309959_Data_7307021_7307022_20180109_0041_Fractions.mrc	22269.1	21820.8	68.22	5.155
2792.727273	550.083	000001@Extract/job146/Micrographs/GridSquare_7301408/FoilHole_7309959_Data_7307021_7307022_20180109_0041_Fractions.mrcs	MotionCorr/job081/Micrographs/GridSquare_7301408/FoilHole_7309959_Data_7307021_7307022_20180109_0041_Fractions.mrc	22269.1	21820.8	68.22	5.155
2792.727273	550.083	000001@Extract/job146/Micrographs/GridSquare_7301408/FoilHole_7309959_Data_7307021_7307022_20180109_0041_Fractions.mrcs	MotionCorr/job081/Micrographs/GridSquare_7301408/FoilHole_7309959_Data_7307021_7307022_20180109_0041_Fractions.mrc	22269.1	21820.8	68.22	5.155
2792.727273	550.083	000001@Extract/job146/Micrographs/GridSquare_7301408/FoilHole_7309959_Data_7307021_7307022_20180109_0041_Fractions.mrcs	MotionCorr/job081/Micrographs/GridSquare_7301408/FoilHole_7309959_Data_7307021_7307022_20180109_0041_Fractions.mrc	22269.1	21820.8	68.22	5.155
1472.528926	1523.31	000002@Extract/job146/Micrographs/GridSquare_7301408/FoilHole_7309959_Data_7307021_7307022_20180109_0041_Fractions.mrcs	MotionCorr/job081/Micrographs/GridSquare_7301408/FoilHole_7309959_Data_7307021_7307022_20180109_0041_Fractions.mrc	22269.1	21820.8	68.22	5.155
1472.528926	1523.31	000002@Extract/job146/Micrographs/GridSquare_7301408/FoilHole_7309959_Data_7307021_7307022_20180109_0041_Fractions.mrcs	MotionCorr/job081/Micrographs/GridSquare_7301408/FoilHole_7309959_Data_7307021_7307022_20180109_0041_Fractions.mrc	22269.1	21820.8	68.22	5.155
1472.528926	1523.31	000002@Extract/job146/Micrographs/GridSquare_7301408/FoilHole_7309959_Data_7307021_7307022_20180109_0041_Fractions.mrcs	MotionCorr/job081/Micrographs/GridSquare_7301408/FoilHole_7309959_Data_7307021_7307022_20180109_0041_Fractions.mrc	22269.1	21820.8	68.22	5.155
1472.528926	1523.31	000002@Extract/job146/Micrographs/GridSquare_7301408/FoilHole_7309959_Data_7307021_7307022_20180109_0041_Fractions.mrcs	MotionCorr/job081/Micrographs/GridSquare_7301408/FoilHole_7309959_Data_7307021_7307022_20180109_0041_Fractions.mrc	22269.1	21820.8	68.22	5.155
1472.528926	1523.31	000002@Extract/job146/Micrographs/GridSquare_7301408/FoilHole_7309959_Data_7307021_7307022_20180109_0041_Fractions.mrcs	MotionCorr/job081/Micrographs/GridSquare_7301408/FoilHole_7309959_Data_7307021_7307022_20180109_0041_Fractions.mrc	22269.1	21820.8	68.22	5.155
2843.504132	3639.01	000002@Extract/job146/Micrographs/GridSquare_7301408/FoilHole_7309959_Data_7307033_7307034_20180109_0042_Fractions.mrcs	MotionCorr/job081/Micrographs/GridSquare_7301408/FoilHole_7309959_Data_7307033_7307034_20180109_0042_Fractions.mrc	21099	21018.2	58.95	5.526
2843.504132	3639.01	000002@Extract/job146/Micrographs/GridSquare_7301408/FoilHole_7309959_Data_7307033_7307034_20180109_0042_Fractions.mrcs	MotionCorr/job081/Micrographs/GridSquare_7301408/FoilHole_7309959_Data_7307033_7307034_20180109_0042_Fractions.mrc	21099	21018.2	58.95	5.526
2843.504132	3639.01	000002@Extract/job146/Micrographs/GridSquare_7301408/FoilHole_7309959_Data_7307033_7307034_20180109_0042_Fractions.mrcs	MotionCorr/job081/Micrographs/GridSquare_7301408/FoilHole_7309959_Data_7307033_7307034_20180109_0042_Fractions.mrc	21099	21018.2	58.95	5.526
2843.504132	3639.01	000002@Extract/job146/Micrographs/GridSquare_7301408/FoilHole_7309959_Data_7307033_7307034_20180109_0042_Fractions.mrcs	MotionCorr/job081/Micrographs/GridSquare_7301408/FoilHole_7309959_Data_7307033_7307034_20180109_0042_Fractions.mrc	21099	21018.2	58.95	5.526
2843.504132	3639.01	000002@Extract/job146/Micrographs/GridSquare_7301408/FoilHole_7309959_Data_7307033_7307034_20180109_0042_Fractions.mrcs	MotionCorr/job081/Micrographs/GridSquare_7301408/FoilHole_7309959_Data_7307033_7307034_20180109_0042_Fractions.mrc	21099	21018.2	58.95	5.526
1777.190083	1303.27	000001@Extract/job146/Micrographs/GridSquare_7301408/FoilHole_7309959_Data_7307033_7307034_20180109_0042_Fractions.mrcs	MotionCorr/job081/Micrographs/GridSquare_7301408/FoilHole_7309959_Data_7307033_7307034_20180109_0042_Fractions.mrc	21099	21018.2	58.95	5.526
1777.190083	1303.27	000001@Extract/job146/Micrographs/GridSquare_7301408/FoilHole_7309959_Data_7307033_7307034_20180109_0042_Fractions.mrcs	MotionCorr/job081/Micrographs/GridSquare_7301408/FoilHole_7309959_Data_7307033_7307034_20180109_0042_Fractions.mrc	21099	21018.2	58.95	5.526
1777.190083	1303.27	000001@Extract/job146/Micrographs/GridSquare_7301408/FoilHole_7309959_Data_7307033_7307034_20180109_0042_Fractions.mrcs	MotionCorr/job081/Micrographs/GridSquare_7301408/FoilHole_7309959_Data_7307033_7307034_20180109_0042_Fractions.mrc	21099	21018.2	58.95	5.526
1777.190083	1303.27	000001@Extract/job146/Micrographs/GridSquare_7301408/FoilHole_7309959_Data_7307033_7307034_20180109_0042_Fractions.mrcs	MotionCorr/job081/Micrographs/GridSquare_7301408/FoilHole_7309959_Data_7307033_7307034_20180109_0042_Fractions.mrc	21099	21018.2	58.95	5.526
1777.190083	1303.27	000001@Extract/job146/Micrographs/GridSquare_7301408/FoilHole_7309959_Data_7307033_7307034_20180109_0042_Fractions.mrcs	MotionCorr/job081/Micrographs/GridSquare_7301408/FoilHole_7309959_Data_7307033_7307034_20180109_0042_Fractions.mrc	21099	21018.2	58.95	5.526
2183.404959	3622.08	000001@Extract/job146/Micrographs/GridSquare_7301408/FoilHole_7309959_Data_7307042_7307043_20180109_0041_Fractions.mrcs	MotionCorr/job081/Micrographs/GridSquare_7301408/FoilHole_7309959_Data_7307042_7307043_20180109_0041_Fractions.mrc	21533.4	21859.5	88.49	5.332
2183.404959	3622.08	000001@Extract/job146/Micrographs/GridSquare_7301408/FoilHole_7309959_Data_7307042_7307043_20180109_0041_Fractions.mrcs	MotionCorr/job081/Micrographs/GridSquare_7301408/FoilHole_7309959_Data_7307042_7307043_20180109_0041_Fractions.mrc	21533.4	21859.5	88.49	5.332
2183.404959	3622.08	000001@Extract/job146/Micrographs/GridSquare_7301408/FoilHole_7309959_Data_7307042_7307043_20180109_0041_Fractions.mrcs	MotionCorr/job081/Micrographs/GridSquare_7301408/FoilHole_7309959_Data_7307042_7307043_20180109_0041_Fractions.mrc	21533.4	21859.5	88.49	5.332
2183.404959	3622.08	000001@Extract/job146/Micrographs/GridSquare_7301408/FoilHole_7309959_Data_7307042_7307043_20180109_0041_Fractions.mrcs	MotionCorr/job081/Micrographs/GridSquare_7301408/FoilHole_7309959_Data_7307042_7307043_20180109_0041_Fractions.mrc	21533.4	21859.5	88.49	5.332
2183.404959	3622.08	000001@Extract/job146/Micrographs/GridSquare_7301408/FoilHole_7309959_Data_7307042_7307043_20180109_0041_Fractions.mrcs	MotionCorr/job081/Micrographs/GridSquare_7301408/FoilHole_7309959_Data_7307042_7307043_20180109_0041_Fractions.mrc	21533.4	21859.5	88.49	5.332
2090.314050	2242.64	000002@Extract/job146/Micrographs/GridSquare_7301408/FoilHole_7309960_Data_7307012_7307013_20180109_0044_Fractions.mrcs	MotionCorr/job081/Micrographs/GridSquare_7301408/FoilHole_7309960_Data_7307012_7307013_20180109_0044_Fractions.mrc	19981	20071.9	88.07	5.989
2090.314050	2242.64	000002@Extract/job146/Micrographs/GridSquare_7301408/FoilHole_7309960_Data_7307012_7307013_20180109_0044_Fractions.mrcs	MotionCorr/job081/Micrographs/GridSquare_7301408/FoilHole_7309960_Data_7307012_7307013_20180109_0044_Fractions.mrc	19981	20071.9	88.07	5.989
2090.314050	2242.64	000002@Extract/job146/Micrographs/GridSquare_7301408/FoilHole_7309960_Data_7307012_7307013_20180109_0044_Fractions.mrcs	MotionCorr/job081/Micrographs/GridSquare_7301408/FoilHole_7309960_Data_7307012_7307013_20180109_0044_Fractions.mrc	19981	20071.9	88.07	5.989
2090.314050	2242.64	000002@Extract/job146/Micrographs/GridSquare_7301408/FoilHole_7309960_Data_7307012_7307013_20180109_0044_Fractions.mrcs	MotionCorr/job081/Micrographs/GridSquare_7301408/FoilHole_7309960_Data_7307012_7307013_20180109_0044_Fractions.mrc	19981	20071.9	88.07	5.989
2090.314050	2242.64	000002@Extract/job146/Micrographs/GridSquare_7301408/FoilHole_7309960_Data_7307012_7307013_20180109_0044_Fractions.mrcs	MotionCorr/job081/Micrographs/GridSquare_7301408/FoilHole_7309960_Data_7307012_7307013_20180109_0044_Fractions.mrc	19981	20071.9	88.07	5.989
2327.272727	1100.17	000001@Extract/job146/Micrographs/GridSquare_7301408/FoilHole_7309960_Data_7307012_7307013_20180109_0044_Fractions.mrcs	MotionCorr/job081/Micrographs/GridSquare_7301408/FoilHole_7309960_Data_7307012_7307013_20180109_0044_Fractions.mrc	19981	20071.9	88.07	5.989
2327.272727	1100.17	000001@Extract/job146/Micrographs/GridSquare_7301408/FoilHole_7309960_Data_7307012_7307013_20180109_0044_Fractions.mrcs	MotionCorr/job081/Micrographs/GridSquare_7301408/FoilHole_7309960_Data_7307012_7307013_20180109_0044_Fractions.mrc	19981	20071.9	88.07	5.989
2327.272727	1100.17	000001@Extract/job146/Micrographs/GridSquare_7301408/FoilHole_7309960_Data_7307012_7307013_20180109_0044_Fractions.mrcs	MotionCorr/job081/Micrographs/GridSquare_7301408/FoilHole_7309960_Data_7307012_7307013_20180109_0044_Fractions.mrc	19981	20071.9	88.07	5.989
2327.272727	1100.17	000001@Extract/job146/Micrographs/GridSquare_7301408/FoilHole_7309960_Data_7307012_7307013_20180109_0044_Fractions.mrcs	MotionCorr/job081/Micrographs/GridSquare_7301408/FoilHole_7309960_Data_7307012_7307013_20180109_0044_Fractions.mrc	19981	20071.9	88.07	5.989
2327.272727	1100.17	000001@Extract/job146/Micrographs/GridSquare_7301408/FoilHole_7309960_Data_7307012_7307013_20180109_0044_Fractions.mrcs	MotionCorr/job081/Micrographs/GridSquare_7301408/FoilHole_7309960_Data_7307012_7307013_20180109_0044_Fractions.mrc	19981	20071.9	88.07	5.989
1083.239669	1887.21	000002@Extract/job146/Micrographs/GridSquare_7301408/FoilHole_7309960_Data_7307021_7307022_20180109_0044_Fractions.mrcs	MotionCorr/job081/Micrographs/GridSquare_7301408/FoilHole_7309960_Data_7307021_7307022_20180109_0044_Fractions.mrc	19697.2	19989.6	13.74	5.248
1083.239669	1887.21	000002@Extract/job146/Micrographs/GridSquare_7301408/FoilHole_7309960_Data_7307021_7307022_20180109_0044_Fractions.mrcs	MotionCorr/job081/Micrographs/GridSquare_7301408/FoilHole_7309960_Data_7307021_7307022_20180109_0044_Fractions.mrc	19697.2	19989.6	13.74	5.248
1083.239669	1887.21	000002@Extract/job146/Micrographs/GridSquare_7301408/FoilHole_7309960_Data_7307021_7307022_20180109_0044_Fractions.mrcs	MotionCorr/job081/Micrographs/GridSquare_7301408/FoilHole_7309960_Data_7307021_7307022_20180109_0044_Fractions.mrc	19697.2	19989.6	13.74	5.248
1083.239669	1887.21	000002@Extract/job146/Micrographs/GridSquare_7301408/FoilHole_7309960_Data_7307021_7307022_20180109_0044_Fractions.mrcs	MotionCorr/job081/Micrographs/GridSquare_7301408/FoilHole_7309960_Data_7307021_7307022_20180109_0044_Fractions.mrc	19697.2	19989.6	13.74	5.248
1083.239669	1887.21	000002@Extract/job146/Micrographs/GridSquare_7301408/FoilHole_7309960_Data_7307021_7307022_20180109_0044_Fractions.mrcs	MotionCorr/job081/Micrographs/GridSquare_7301408/FoilHole_7309960_Data_7307021_7307022_20180109_0044_Fractions.mrc	19697.2	19989.6	13.74	5.248
1794.115702	1294.81	000001@Extract/job146/Micrographs/GridSquare_7301408/FoilHole_7309960_Data_7307021_7307022_20180109_0044_Fractions.mrcs	MotionCorr/job081/Micrographs/GridSquare_7301408/FoilHole_7309960_Data_7307021_7307022_20180109_0044_Fractions.mrc	19697.2	19989.6	13.74	5.248
1794.115702	1294.81	000001@Extract/job146/Micrographs/GridSquare_7301408/FoilHole_7309960_Data_7307021_7307022_20180109_0044_Fractions.mrcs	MotionCorr/job081/Micrographs/GridSquare_7301408/FoilHole_7309960_Data_7307021_7307022_20180109_0044_Fractions.mrc	19697.2	19989.6	13.74	5.248
1794.115702	1294.81	000001@Extract/job146/Micrographs/GridSquare_7301408/FoilHole_7309960_Data_7307021_7307022_20180109_0044_Fractions.mrcs	MotionCorr/job081/Micrographs/GridSquare_7301408/FoilHole_7309960_Data_7307021_7307022_20180109_0044_Fractions.mrc	19697.2	19989.6	13.74	5.248
1794.115702	1294.81	000001@Extract/job146/Micrographs/GridSquare_7301408/FoilHole_7309960_Data_7307021_7307022_20180109_0044_Fractions.mrcs	MotionCorr/job081/Micrographs/GridSquare_7301408/FoilHole_7309960_Data_7307021_7307022_20180109_0044_Fractions.mrc	19697.2	19989.6	13.74	5.248
1794.115702	1294.81	000001@Extract/job146/Micrographs/GridSquare_7301408/FoilHole_7309960_Data_7307021_7307022_20180109_0044_Fractions.mrcs	MotionCorr/job081/Micrographs/GridSquare_7301408/FoilHole_7309960_Data_7307021_7307022_20180109_0044_Fractions.mrc	19697.2	19989.6	13.74	5.248
3283.570248	2995.83	000001@Extract/job146/Micrographs/GridSquare_7301408/FoilHole_7309960_Data_7307033_7307034_20180109_0044_Fractions.mrcs	MotionCorr/job081/Micrographs/GridSquare_7301408/FoilHole_7309960_Data_7307033_7307034_20180109_0044_Fractions.mrc	19593.8	19671.9	45.12	4.646
3283.570248	2995.83	000001@Extract/job146/Micrographs/GridSquare_7301408/FoilHole_7309960_Data_7307033_7307034_20180109_0044_Fractions.mrcs	MotionCorr/job081/Micrographs/GridSquare_7301408/FoilHole_7309960_Data_7307033_7307034_20180109_0044_Fractions.mrc	19593.8	19671.9	45.12	4.646
3283.570248	2995.83	000001@Extract/job146/Micrographs/GridSquare_7301408/FoilHole_7309960_Data_7307033_7307034_20180109_0044_Fractions.mrcs	MotionCorr/job081/Micrographs/GridSquare_7301408/FoilHole_7309960_Data_7307033_7307034_20180109_0044_Fractions.mrc	19593.8	19671.9	45.12	4.646
3283.570248	2995.83	000001@Extract/job146/Micrographs/GridSquare_7301408/FoilHole_7309960_Data_7307033_7307034_20180109_0044_Fractions.mrcs	MotionCorr/job081/Micrographs/GridSquare_7301408/FoilHole_7309960_Data_7307033_7307034_20180109_0044_Fractions.mrc	19593.8	19671.9	45.12	4.646
3283.570248	2995.83	000001@Extract/job146/Micrographs/GridSquare_7301408/FoilHole_7309960_Data_7307033_7307034_20180109_0044_Fractions.mrcs	MotionCorr/job081/Micrographs/GridSquare_7301408/FoilHole_7309960_Data_7307033_7307034_20180109_0044_Fractions.mrc	19593.8	19671.9	45.12	4.646
490.842975	617.785	000001@Extract/job146/Micrographs/GridSquare_7301408/FoilHole_7309960_Data_7307042_7307043_20180109_0043_Fractions.mrcs	MotionCorr/job081/Micrographs/GridSquare_7301408/FoilHole_7309960_Data_7307042_7307043_20180109_0043_Fractions.mrc	19257.3	19488.7	56.89	5.48
490.842975	617.785	000001@Extract/job146/Micrographs/GridSquare_7301408/FoilHole_7309960_Data_7307042_7307043_20180109_0043_Fractions.mrcs	MotionCorr/job081/Micrographs/GridSquare_7301408/FoilHole_7309960_Data_7307042_7307043_20180109_0043_Fractions.mrc	19257.3	19488.7	56.89	5.48
490.842975	617.785	000001@Extract/job146/Micrographs/GridSquare_7301408/FoilHole_7309960_Data_7307042_7307043_20180109_0043_Fractions.mrcs	MotionCorr/job081/Micrographs/GridSquare_7301408/FoilHole_7309960_Data_7307042_7307043_20180109_0043_Fractions.mrc	19257.3	19488.7	56.89	5.48
490.842975	617.785	000001@Extract/job146/Micrographs/GridSquare_7301408/FoilHole_7309960_Data_7307042_7307043_20180109_0043_Fractions.mrcs	MotionCorr/job081/Micrographs/GridSquare_7301408/FoilHole_7309960_Data_7307042_7307043_20180109_0043_Fractions.mrc	19257.3	19488.7	56.89	5.48
490.842975	617.785	000001@Extract/job146/Micrographs/GridSquare_7301408/FoilHole_7309960_Data_7307042_7307043_20180109_0043_Fractions.mrcs	MotionCorr/job081/Micrographs/GridSquare_7301408/FoilHole_7309960_Data_7307042_7307043_20180109_0043_Fractions.mrc	19257.3	19488.7	56.89	5.48
964.760331	3376.66	000003@Extract/job146/Micrographs/GridSquare_7301408/FoilHole_7309961_Data_7307012_7307013_20180109_0045_Fractions.mrcs	MotionCorr/job081/Micrographs/GridSquare_7301408/FoilHole_7309961_Data_7307012_7307013_20180109_0045_Fractions.mrc	12751.4	12574.8	55.59	6.15
964.760331	3376.66	000003@Extract/job146/Micrographs/GridSquare_7301408/FoilHole_7309961_Data_7307012_7307013_20180109_0045_Fractions.mrcs	MotionCorr/job081/Micrographs/GridSquare_7301408/FoilHole_7309961_Data_7307012_7307013_20180109_0045_Fractions.mrc	12751.4	12574.8	55.59	6.15
964.760331	3376.66	000003@Extract/job146/Micrographs/GridSquare_7301408/FoilHole_7309961_Data_7307012_7307013_20180109_0045_Fractions.mrcs	MotionCorr/job081/Micrographs/GridSquare_7301408/FoilHole_7309961_Data_7307012_7307013_20180109_0045_Fractions.mrc	12751.4	12574.8	55.59	6.15
964.760331	3376.66	000003@Extract/job146/Micrographs/GridSquare_7301408/FoilHole_7309961_Data_7307012_7307013_20180109_0045_Fractions.mrcs	MotionCorr/job081/Micrographs/GridSquare_7301408/FoilHole_7309961_Data_7307012_7307013_20180109_0045_Fractions.mrc	12751.4	12574.8	55.59	6.15
964.760331	3376.66	000003@Extract/job146/Micrographs/GridSquare_7301408/FoilHole_7309961_Data_7307012_7307013_20180109_0045_Fractions.mrcs	MotionCorr/job081/Micrographs/GridSquare_7301408/FoilHole_7309961_Data_7307012_7307013_20180109_0045_Fractions.mrc	12751.4	12574.8	55.59	6.15
2699.636364	2572.69	000002@Extract/job146/Micrographs/GridSquare_7301408/FoilHole_7309961_Data_7307012_7307013_20180109_0045_Fractions.mrcs	MotionCorr/job081/Micrographs/GridSquare_7301408/FoilHole_7309961_Data_7307012_7307013_20180109_0045_Fractions.mrc	12751.4	12574.8	55.59	6.15
2699.636364	2572.69	000002@Extract/job146/Micrographs/GridSquare_7301408/FoilHole_7309961_Data_7307012_7307013_20180109_0045_Fractions.mrcs	MotionCorr/job081/Micrographs/GridSquare_7301408/FoilHole_7309961_Data_7307012_7307013_20180109_0045_Fractions.mrc	12751.4	12574.8	55.59	6.15
2699.636364	2572.69	000002@Extract/job146/Micrographs/GridSquare_7301408/FoilHole_7309961_Data_7307012_7307013_20180109_0045_Fractions.mrcs	MotionCorr/job081/Micrographs/GridSquare_7301408/FoilHole_7309961_Data_7307012_7307013_20180109_0045_Fractions.mrc	12751.4	12574.8	55.59	6.15
2699.636364	2572.69	000002@Extract/job146/Micrographs/GridSquare_7301408/FoilHole_7309961_Data_7307012_7307013_20180109_0045_Fractions.mrcs	MotionCorr/job081/Micrographs/GridSquare_7301408/FoilHole_7309961_Data_7307012_7307013_20180109_0045_Fractions.mrc	12751.4	12574.8	55.59	6.15
2699.636364	2572.69	000002@Extract/job146/Micrographs/GridSquare_7301408/FoilHole_7309961_Data_7307012_7307013_20180109_0045_Fractions.mrcs	MotionCorr/job081/Micrographs/GridSquare_7301408/FoilHole_7309961_Data_7307012_7307013_20180109_0045_Fractions.mrc	12751.4	12574.8	55.59	6.15
3639.008264	1015.54	000001@Extract/job146/Micrographs/GridSquare_7301408/FoilHole_7309961_Data_7307012_7307013_20180109_0045_Fractions.mrcs	MotionCorr/job081/Micrographs/GridSquare_7301408/FoilHole_7309961_Data_7307012_7307013_20180109_0045_Fractions.mrc	12751.4	12574.8	55.59	6.15
3639.008264	1015.54	000001@Extract/job146/Micrographs/GridSquare_7301408/FoilHole_7309961_Data_7307012_7307013_20180109_0045_Fractions.mrcs	MotionCorr/job081/Micrographs/GridSquare_7301408/FoilHole_7309961_Data_7307012_7307013_20180109_0045_Fractions.mrc	12751.4	12574.8	55.59	6.15
3639.008264	1015.54	000001@Extract/job146/Micrographs/GridSquare_7301408/FoilHole_7309961_Data_7307012_7307013_20180109_0045_Fractions.mrcs	MotionCorr/job081/Micrographs/GridSquare_7301408/FoilHole_7309961_Data_7307012_7307013_20180109_0045_Fractions.mrc	12751.4	12574.8	55.59	6.15
3639.008264	1015.54	000001@Extract/job146/Micrographs/GridSquare_7301408/FoilHole_7309961_Data_7307012_7307013_20180109_0045_Fractions.mrcs	MotionCorr/job081/Micrographs/GridSquare_7301408/FoilHole_7309961_Data_7307012_7307013_20180109_0045_Fractions.mrc	12751.4	12574.8	55.59	6.15
3639.008264	1015.54	000001@Extract/job146/Micrographs/GridSquare_7301408/FoilHole_7309961_Data_7307012_7307013_20180109_0045_Fractions.mrcs	MotionCorr/job081/Micrographs/GridSquare_7301408/FoilHole_7309961_Data_7307012_7307013_20180109_0045_Fractions.mrc	12751.4	12574.8	55.59	6.15
609.322314	1692.56	000001@Extract/job146/Micrographs/GridSquare_7301408/FoilHole_7309961_Data_7307021_7307022_20180109_0046_Fractions.mrcs	MotionCorr/job081/Micrographs/GridSquare_7301408/FoilHole_7309961_Data_7307021_7307022_20180109_0046_Fractions.mrc	12555.3	12724.1	5.59	6.094
609.322314	1692.56	000001@Extract/job146/Micrographs/GridSquare_7301408/FoilHole_7309961_Data_7307021_7307022_20180109_0046_Fractions.mrcs	MotionCorr/job081/Micrographs/GridSquare_7301408/FoilHole_7309961_Data_7307021_7307022_20180109_0046_Fractions.mrc	12555.3	12724.1	5.59	6.094
609.322314	1692.56	000001@Extract/job146/Micrographs/GridSquare_7301408/FoilHole_7309961_Data_7307021_7307022_20180109_0046_Fractions.mrcs	MotionCorr/job081/Micrographs/GridSquare_7301408/FoilHole_7309961_Data_7307021_7307022_20180109_0046_Fractions.mrc	12555.3	12724.1	5.59	6.094
609.322314	1692.56	000001@Extract/job146/Micrographs/GridSquare_7301408/FoilHole_7309961_Data_7307021_7307022_20180109_0046_Fractions.mrcs	MotionCorr/job081/Micrographs/GridSquare_7301408/FoilHole_7309961_Data_7307021_7307022_20180109_0046_Fractions.mrc	12555.3	12724.1	5.59	6.094
609.322314	1692.56	000001@Extract/job146/Micrographs/GridSquare_7301408/FoilHole_7309961_Data_7307021_7307022_20180109_0046_Fractions.mrcs	MotionCorr/job081/Micrographs/GridSquare_7301408/FoilHole_7309961_Data_7307021_7307022_20180109_0046_Fractions.mrc	12555.3	12724.1	5.59	6.094
2276.495868	3275.11	000001@Extract/job146/Micrographs/GridSquare_7301408/FoilHole_7309961_Data_7307042_7307043_20180109_0045_Fractions.mrcs	MotionCorr/job081/Micrographs/GridSquare_7301408/FoilHole_7309961_Data_7307042_7307043_20180109_0045_Fractions.mrc	12154	12189.8	49.7	6.332
2276.495868	3275.11	000001@Extract/job146/Micrographs/GridSquare_7301408/FoilHole_7309961_Data_7307042_7307043_20180109_0045_Fractions.mrcs	MotionCorr/job081/Micrographs/GridSquare_7301408/FoilHole_7309961_Data_7307042_7307043_20180109_0045_Fractions.mrc	12154	12189.8	49.7	6.332
2276.495868	3275.11	000001@Extract/job146/Micrographs/GridSquare_7301408/FoilHole_7309961_Data_7307042_7307043_20180109_0045_Fractions.mrcs	MotionCorr/job081/Micrographs/GridSquare_7301408/FoilHole_7309961_Data_7307042_7307043_20180109_0045_Fractions.mrc	12154	12189.8	49.7	6.332
2276.495868	3275.11	000001@Extract/job146/Micrographs/GridSquare_7301408/FoilHole_7309961_Data_7307042_7307043_20180109_0045_Fractions.mrcs	MotionCorr/job081/Micrographs/GridSquare_7301408/FoilHole_7309961_Data_7307042_7307043_20180109_0045_Fractions.mrc	12154	12189.8	49.7	6.332
2276.495868	3275.11	000001@Extract/job146/Micrographs/GridSquare_7301408/FoilHole_7309961_Data_7307042_7307043_20180109_0045_Fractions.mrcs	MotionCorr/job081/Micrographs/GridSquare_7301408/FoilHole_7309961_Data_7307042_7307043_20180109_0045_Fractions.mrc	12154	12189.8	49.7	6.332
2276.495868	3275.11	000001@Extract/job146/Micrographs/GridSquare_7301408/FoilHole_7309961_Data_7307042_7307043_20180109_0045_Fractions.mrcs	MotionCorr/job081/Micrographs/GridSquare_7301408/FoilHole_7309961_Data_7307042_7307043_20180109_0045_Fractions.mrc	12154	12189.8	49.7	6.332
1633.322314	2928.13	000003@Extract/job146/Micrographs/GridSquare_7301408/FoilHole_7309962_Data_7307012_7307013_20180109_0047_Fractions.mrcs	MotionCorr/job081/Micrographs/GridSquare_7301408/FoilHole_7309962_Data_7307012_7307013_20180109_0047_Fractions.mrc	18597.8	19031.2	82.49	5.892
1633.322314	2928.13	000003@Extract/job146/Micrographs/GridSquare_7301408/FoilHole_7309962_Data_7307012_7307013_20180109_0047_Fractions.mrcs	MotionCorr/job081/Micrographs/GridSquare_7301408/FoilHole_7309962_Data_7307012_7307013_20180109_0047_Fractions.mrc	18597.8	19031.2	82.49	5.892
1633.322314	2928.13	000003@Extract/job146/Micrographs/GridSquare_7301408/FoilHole_7309962_Data_7307012_7307013_20180109_0047_Fractions.mrcs	MotionCorr/job081/Micrographs/GridSquare_7301408/FoilHole_7309962_Data_7307012_7307013_20180109_0047_Fractions.mrc	18597.8	19031.2	82.49	5.892
1633.322314	2928.13	000003@Extract/job146/Micrographs/GridSquare_7301408/FoilHole_7309962_Data_7307012_7307013_20180109_0047_Fractions.mrcs	MotionCorr/job081/Micrographs/GridSquare_7301408/FoilHole_7309962_Data_7307012_7307013_20180109_0047_Fractions.mrc	18597.8	19031.2	82.49	5.892
1633.322314	2928.13	000003@Extract/job146/Micrographs/GridSquare_7301408/FoilHole_7309962_Data_7307012_7307013_20180109_0047_Fractions.mrcs	MotionCorr/job081/Micrographs/GridSquare_7301408/FoilHole_7309962_Data_7307012_7307013_20180109_0047_Fractions.mrc	18597.8	19031.2	82.49	5.892
3114.314050	3418.98	000004@Extract/job146/Micrographs/GridSquare_7301408/FoilHole_7309962_Data_7307012_7307013_20180109_0047_Fractions.mrcs	MotionCorr/job081/Micrographs/GridSquare_7301408/FoilHole_7309962_Data_7307012_7307013_20180109_0047_Fractions.mrc	18597.8	19031.2	82.49	5.892
3114.314050	3418.98	000004@Extract/job146/Micrographs/GridSquare_7301408/FoilHole_7309962_Data_7307012_7307013_20180109_0047_Fractions.mrcs	MotionCorr/job081/Micrographs/GridSquare_7301408/FoilHole_7309962_Data_7307012_7307013_20180109_0047_Fractions.mrc	18597.8	19031.2	82.49	5.892
3114.314050	3418.98	000004@Extract/job146/Micrographs/GridSquare_7301408/FoilHole_7309962_Data_7307012_7307013_20180109_0047_Fractions.mrcs	MotionCorr/job081/Micrographs/GridSquare_7301408/FoilHole_7309962_Data_7307012_7307013_20180109_0047_Fractions.mrc	18597.8	19031.2	82.49	5.892
3114.314050	3418.98	000004@Extract/job146/Micrographs/GridSquare_7301408/FoilHole_7309962_Data_7307012_7307013_20180109_0047_Fractions.mrcs	MotionCorr/job081/Micrographs/GridSquare_7301408/FoilHole_7309962_Data_7307012_7307013_20180109_0047_Fractions.mrc	18597.8	19031.2	82.49	5.892
3114.314050	3418.98	000004@Extract/job146/Micrographs/GridSquare_7301408/FoilHole_7309962_Data_7307012_7307013_20180109_0047_Fractions.mrcs	MotionCorr/job081/Micrographs/GridSquare_7301408/FoilHole_7309962_Data_7307012_7307013_20180109_0047_Fractions.mrc	18597.8	19031.2	82.49	5.892
973.223140	2115.7	000002@Extract/job146/Micrographs/GridSquare_7301408/FoilHole_7309962_Data_7307021_7307022_20180109_0048_Fractions.mrcs	MotionCorr/job081/Micrographs/GridSquare_7301408/FoilHole_7309962_Data_7307021_7307022_20180109_0048_Fractions.mrc	18910.1	19258	85.17	5.332
973.223140	2115.7	000002@Extract/job146/Micrographs/GridSquare_7301408/FoilHole_7309962_Data_7307021_7307022_20180109_0048_Fractions.mrcs	MotionCorr/job081/Micrographs/GridSquare_7301408/FoilHole_7309962_Data_7307021_7307022_20180109_0048_Fractions.mrc	18910.1	19258	85.17	5.332
973.223140	2115.7	000002@Extract/job146/Micrographs/GridSquare_7301408/FoilHole_7309962_Data_7307021_7307022_20180109_0048_Fractions.mrcs	MotionCorr/job081/Micrographs/GridSquare_7301408/FoilHole_7309962_Data_7307021_7307022_20180109_0048_Fractions.mrc	18910.1	19258	85.17	5.332
973.223140	2115.7	000002@Extract/job146/Micrographs/GridSquare_7301408/FoilHole_7309962_Data_7307021_7307022_20180109_0048_Fractions.mrcs	MotionCorr/job081/Micrographs/GridSquare_7301408/FoilHole_7309962_Data_7307021_7307022_20180109_0048_Fractions.mrc	18910.1	19258	85.17	5.332
973.223140	2115.7	000002@Extract/job146/Micrographs/GridSquare_7301408/FoilHole_7309962_Data_7307021_7307022_20180109_0048_Fractions.mrcs	MotionCorr/job081/Micrographs/GridSquare_7301408/FoilHole_7309962_Data_7307021_7307022_20180109_0048_Fractions.mrc	18910.1	19258	85.17	5.332
3639.008264	922.446	000001@Extract/job146/Micrographs/GridSquare_7301408/FoilHole_7309962_Data_7307021_7307022_20180109_0048_Fractions.mrcs	MotionCorr/job081/Micrographs/GridSquare_7301408/FoilHole_7309962_Data_7307021_7307022_20180109_0048_Fractions.mrc	18910.1	19258	85.17	5.332
3639.008264	922.446	000001@Extract/job146/Micrographs/GridSquare_7301408/FoilHole_7309962_Data_7307021_7307022_20180109_0048_Fractions.mrcs	MotionCorr/job081/Micrographs/GridSquare_7301408/FoilHole_7309962_Data_7307021_7307022_20180109_0048_Fractions.mrc	18910.1	19258	85.17	5.332
3639.008264	922.446	000001@Extract/job146/Micrographs/GridSquare_7301408/FoilHole_7309962_Data_7307021_7307022_20180109_0048_Fractions.mrcs	MotionCorr/job081/Micrographs/GridSquare_7301408/FoilHole_7309962_Data_7307021_7307022_20180109_0048_Fractions.mrc	18910.1	19258	85.17	5.332
3639.008264	922.446	000001@Extract/job146/Micrographs/GridSquare_7301408/FoilHole_7309962_Data_7307021_7307022_20180109_0048_Fractions.mrcs	MotionCorr/job081/Micrographs/GridSquare_7301408/FoilHole_7309962_Data_7307021_7307022_20180109_0048_Fractions.mrc	18910.1	19258	85.17	5.332
3639.008264	922.446	000001@Extract/job146/Micrographs/GridSquare_7301408/FoilHole_7309962_Data_7307021_7307022_20180109_0048_Fractions.mrcs	MotionCorr/job081/Micrographs/GridSquare_7301408/FoilHole_7309962_Data_7307021_7307022_20180109_0048_Fractions.mrc	18910.1	19258	85.17	5.332
1802.578512	1404.83	000001@Extract/job146/Micrographs/GridSquare_7301408/FoilHole_7309962_Data_7307033_7307034_20180109_0048_Fractions.mrcs	MotionCorr/job081/Micrographs/GridSquare_7301408/FoilHole_7309962_Data_7307033_7307034_20180109_0048_Fractions.mrc	18066.5	18373	6.35	5.403
1802.578512	1404.83	000001@Extract/job146/Micrographs/GridSquare_7301408/FoilHole_7309962_Data_7307033_7307034_20180109_0048_Fractions.mrcs	MotionCorr/job081/Micrographs/GridSquare_7301408/FoilHole_7309962_Data_7307033_7307034_20180109_0048_Fractions.mrc	18066.5	18373	6.35	5.403
1802.578512	1404.83	000001@Extract/job146/Micrographs/GridSquare_7301408/FoilHole_7309962_Data_7307033_7307034_20180109_0048_Fractions.mrcs	MotionCorr/job081/Micrographs/GridSquare_7301408/FoilHole_7309962_Data_7307033_7307034_20180109_0048_Fractions.mrc	18066.5	18373	6.35	5.403
1802.578512	1404.83	000001@Extract/job146/Micrographs/GridSquare_7301408/FoilHole_7309962_Data_7307033_7307034_20180109_0048_Fractions.mrcs	MotionCorr/job081/Micrographs/GridSquare_7301408/FoilHole_7309962_Data_7307033_7307034_20180109_0048_Fractions.mrc	18066.5	18373	6.35	5.403
1802.578512	1404.83	000001@Extract/job146/Micrographs/GridSquare_7301408/FoilHole_7309962_Data_7307033_7307034_20180109_0048_Fractions.mrcs	MotionCorr/job081/Micrographs/GridSquare_7301408/FoilHole_7309962_Data_7307033_7307034_20180109_0048_Fractions.mrc	18066.5	18373	6.35	5.403
2454.214876	2310.35	000002@Extract/job146/Micrographs/GridSquare_7301408/FoilHole_7309962_Data_7307042_7307043_20180109_0047_Fractions.mrcs	MotionCorr/job081/Micrographs/GridSquare_7301408/FoilHole_7309962_Data_7307042_7307043_20180109_0047_Fractions.mrc	18564.5	17925.7	18.07	5.668
2454.214876	2310.35	000002@Extract/job146/Micrographs/GridSquare_7301408/FoilHole_7309962_Data_7307042_7307043_20180109_0047_Fractions.mrcs	MotionCorr/job081/Micrographs/GridSquare_7301408/FoilHole_7309962_Data_7307042_7307043_20180109_0047_Fractions.mrc	18564.5	17925.7	18.07	5.668
2454.214876	2310.35	000002@Extract/job146/Micrographs/GridSquare_7301408/FoilHole_7309962_Data_7307042_7307043_20180109_0047_Fractions.mrcs	MotionCorr/job081/Micrographs/GridSquare_7301408/FoilHole_7309962_Data_7307042_7307043_20180109_0047_Fractions.mrc	18564.5	17925.7	18.07	5.668
2454.214876	2310.35	000002@Extract/job146/Micrographs/GridSquare_7301408/FoilHole_7309962_Data_7307042_7307043_20180109_0047_Fractions.mrcs	MotionCorr/job081/Micrographs/GridSquare_7301408/FoilHole_7309962_Data_7307042_7307043_20180109_0047_Fractions.mrc	18564.5	17925.7	18.07	5.668
2454.214876	2310.35	000002@Extract/job146/Micrographs/GridSquare_7301408/FoilHole_7309962_Data_7307042_7307043_20180109_0047_Fractions.mrcs	MotionCorr/job081/Micrographs/GridSquare_7301408/FoilHole_7309962_Data_7307042_7307043_20180109_0047_Fractions.mrc	18564.5	17925.7	18.07	5.668
1260.958678	1083.24	000001@Extract/job146/Micrographs/GridSquare_7301408/FoilHole_7309962_Data_7307042_7307043_20180109_0047_Fractions.mrcs	MotionCorr/job081/Micrographs/GridSquare_7301408/FoilHole_7309962_Data_7307042_7307043_20180109_0047_Fractions.mrc	18564.5	17925.7	18.07	5.668
1260.958678	1083.24	000001@Extract/job146/Micrographs/GridSquare_7301408/FoilHole_7309962_Data_7307042_7307043_20180109_0047_Fractions.mrcs	MotionCorr/job081/Micrographs/GridSquare_7301408/FoilHole_7309962_Data_7307042_7307043_20180109_0047_Fractions.mrc	18564.5	17925.7	18.07	5.668
1260.958678	1083.24	000001@Extract/job146/Micrographs/GridSquare_7301408/FoilHole_7309962_Data_7307042_7307043_20180109_0047_Fractions.mrcs	MotionCorr/job081/Micrographs/GridSquare_7301408/FoilHole_7309962_Data_7307042_7307043_20180109_0047_Fractions.mrc	18564.5	17925.7	18.07	5.668
1260.958678	1083.24	000001@Extract/job146/Micrographs/GridSquare_7301408/FoilHole_7309962_Data_7307042_7307043_20180109_0047_Fractions.mrcs	MotionCorr/job081/Micrographs/GridSquare_7301408/FoilHole_7309962_Data_7307042_7307043_20180109_0047_Fractions.mrc	18564.5	17925.7	18.07	5.668
1260.958678	1083.24	000001@Extract/job146/Micrographs/GridSquare_7301408/FoilHole_7309962_Data_7307042_7307043_20180109_0047_Fractions.mrcs	MotionCorr/job081/Micrographs/GridSquare_7301408/FoilHole_7309962_Data_7307042_7307043_20180109_0047_Fractions.mrc	18564.5	17925.7	18.07	5.668
1489.454545	2471.14	000001@Extract/job146/Micrographs/GridSquare_7301408/FoilHole_7309963_Data_7307012_7307013_20180109_0050_Fractions.mrcs	MotionCorr/job081/Micrographs/GridSquare_7301408/FoilHole_7309963_Data_7307012_7307013_20180109_0050_Fractions.mrc	18138	18485	26.33	5.282
1489.454545	2471.14	000001@Extract/job146/Micrographs/GridSquare_7301408/FoilHole_7309963_Data_7307012_7307013_20180109_0050_Fractions.mrcs	MotionCorr/job081/Micrographs/GridSquare_7301408/FoilHole_7309963_Data_7307012_7307013_20180109_0050_Fractions.mrc	18138	18485	26.33	5.282
1489.454545	2471.14	000001@Extract/job146/Micrographs/GridSquare_7301408/FoilHole_7309963_Data_7307012_7307013_20180109_0050_Fractions.mrcs	MotionCorr/job081/Micrographs/GridSquare_7301408/FoilHole_7309963_Data_7307012_7307013_20180109_0050_Fractions.mrc	18138	18485	26.33	5.282
1489.454545	2471.14	000001@Extract/job146/Micrographs/GridSquare_7301408/FoilHole_7309963_Data_7307012_7307013_20180109_0050_Fractions.mrcs	MotionCorr/job081/Micrographs/GridSquare_7301408/FoilHole_7309963_Data_7307012_7307013_20180109_0050_Fractions.mrc	18138	18485	26.33	5.282
1489.454545	2471.14	000001@Extract/job146/Micrographs/GridSquare_7301408/FoilHole_7309963_Data_7307012_7307013_20180109_0050_Fractions.mrcs	MotionCorr/job081/Micrographs/GridSquare_7301408/FoilHole_7309963_Data_7307012_7307013_20180109_0050_Fractions.mrc	18138	18485	26.33	5.282
1963.371901	3182.02	000002@Extract/job146/Micrographs/GridSquare_7301408/FoilHole_7309963_Data_7307021_7307022_20180109_0050_Fractions.mrcs	MotionCorr/job081/Micrographs/GridSquare_7301408/FoilHole_7309963_Data_7307021_7307022_20180109_0050_Fractions.mrc	18339	18614.1	16.98	6.048
1963.371901	3182.02	000002@Extract/job146/Micrographs/GridSquare_7301408/FoilHole_7309963_Data_7307021_7307022_20180109_0050_Fractions.mrcs	MotionCorr/job081/Micrographs/GridSquare_7301408/FoilHole_7309963_Data_7307021_7307022_20180109_0050_Fractions.mrc	18339	18614.1	16.98	6.048
1963.371901	3182.02	000002@Extract/job146/Micrographs/GridSquare_7301408/FoilHole_7309963_Data_7307021_7307022_20180109_0050_Fractions.mrcs	MotionCorr/job081/Micrographs/GridSquare_7301408/FoilHole_7309963_Data_7307021_7307022_20180109_0050_Fractions.mrc	18339	18614.1	16.98	6.048
1963.371901	3182.02	000002@Extract/job146/Micrographs/GridSquare_7301408/FoilHole_7309963_Data_7307021_7307022_20180109_0050_Fractions.mrcs	MotionCorr/job081/Micrographs/GridSquare_7301408/FoilHole_7309963_Data_7307021_7307022_20180109_0050_Fractions.mrc	18339	18614.1	16.98	6.048
1963.371901	3182.02	000002@Extract/job146/Micrographs/GridSquare_7301408/FoilHole_7309963_Data_7307021_7307022_20180109_0050_Fractions.mrcs	MotionCorr/job081/Micrographs/GridSquare_7301408/FoilHole_7309963_Data_7307021_7307022_20180109_0050_Fractions.mrc	18339	18614.1	16.98	6.048
1074.776860	1159.4	000001@Extract/job146/Micrographs/GridSquare_7301408/FoilHole_7309963_Data_7307042_7307043_20180109_0050_Fractions.mrcs	MotionCorr/job081/Micrographs/GridSquare_7301408/FoilHole_7309963_Data_7307042_7307043_20180109_0050_Fractions.mrc	17805.1	17917.6	57.75	5.282
1074.776860	1159.4	000001@Extract/job146/Micrographs/GridSquare_7301408/FoilHole_7309963_Data_7307042_7307043_20180109_0050_Fractions.mrcs	MotionCorr/job081/Micrographs/GridSquare_7301408/FoilHole_7309963_Data_7307042_7307043_20180109_0050_Fractions.mrc	17805.1	17917.6	57.75	5.282
1074.776860	1159.4	000001@Extract/job146/Micrographs/GridSquare_7301408/FoilHole_7309963_Data_7307042_7307043_20180109_0050_Fractions.mrcs	MotionCorr/job081/Micrographs/GridSquare_7301408/FoilHole_7309963_Data_7307042_7307043_20180109_0050_Fractions.mrc	17805.1	17917.6	57.75	5.282
1074.776860	1159.4	000001@Extract/job146/Micrographs/GridSquare_7301408/FoilHole_7309963_Data_7307042_7307043_20180109_0050_Fractions.mrcs	MotionCorr/job081/Micrographs/GridSquare_7301408/FoilHole_7309963_Data_7307042_7307043_20180109_0050_Fractions.mrc	17805.1	17917.6	57.75	5.282
1074.776860	1159.4	000001@Extract/job146/Micrographs/GridSquare_7301408/FoilHole_7309963_Data_7307042_7307043_20180109_0050_Fractions.mrcs	MotionCorr/job081/Micrographs/GridSquare_7301408/FoilHole_7309963_Data_7307042_7307043_20180109_0050_Fractions.mrc	17805.1	17917.6	57.75	5.282
1091.702479	2217.26	000001@Extract/job146/Micrographs/GridSquare_7301408/FoilHole_7309964_Data_7307012_7307013_20180109_0052_Fractions.mrcs	MotionCorr/job081/Micrographs/GridSquare_7301408/FoilHole_7309964_Data_7307012_7307013_20180109_0052_Fractions.mrc	18603.1	18396.9	32.02	5.883
1091.702479	2217.26	000001@Extract/job146/Micrographs/GridSquare_7301408/FoilHole_7309964_Data_7307012_7307013_20180109_0052_Fractions.mrcs	MotionCorr/job081/Micrographs/GridSquare_7301408/FoilHole_7309964_Data_7307012_7307013_20180109_0052_Fractions.mrc	18603.1	18396.9	32.02	5.883
1091.702479	2217.26	000001@Extract/job146/Micrographs/GridSquare_7301408/FoilHole_7309964_Data_7307012_7307013_20180109_0052_Fractions.mrcs	MotionCorr/job081/Micrographs/GridSquare_7301408/FoilHole_7309964_Data_7307012_7307013_20180109_0052_Fractions.mrc	18603.1	18396.9	32.02	5.883
1091.702479	2217.26	000001@Extract/job146/Micrographs/GridSquare_7301408/FoilHole_7309964_Data_7307012_7307013_20180109_0052_Fractions.mrcs	MotionCorr/job081/Micrographs/GridSquare_7301408/FoilHole_7309964_Data_7307012_7307013_20180109_0052_Fractions.mrc	18603.1	18396.9	32.02	5.883
1091.702479	2217.26	000001@Extract/job146/Micrographs/GridSquare_7301408/FoilHole_7309964_Data_7307012_7307013_20180109_0052_Fractions.mrcs	MotionCorr/job081/Micrographs/GridSquare_7301408/FoilHole_7309964_Data_7307012_7307013_20180109_0052_Fractions.mrc	18603.1	18396.9	32.02	5.883
3063.537190	2310.35	000002@Extract/job146/Micrographs/GridSquare_7301408/FoilHole_7309964_Data_7307012_7307013_20180109_0052_Fractions.mrcs	MotionCorr/job081/Micrographs/GridSquare_7301408/FoilHole_7309964_Data_7307012_7307013_20180109_0052_Fractions.mrc	18603.1	18396.9	32.02	5.883
3063.537190	2310.35	000002@Extract/job146/Micrographs/GridSquare_7301408/FoilHole_7309964_Data_7307012_7307013_20180109_0052_Fractions.mrcs	MotionCorr/job081/Micrographs/GridSquare_7301408/FoilHole_7309964_Data_7307012_7307013_20180109_0052_Fractions.mrc	18603.1	18396.9	32.02	5.883
2183.404959	3410.51	000004@Extract/job146/Micrographs/GridSquare_7301408/FoilHole_7309964_Data_7307012_7307013_20180109_0052_Fractions.mrcs	MotionCorr/job081/Micrographs/GridSquare_7301408/FoilHole_7309964_Data_7307012_7307013_20180109_0052_Fractions.mrc	18603.1	18396.9	32.02	5.883
2183.404959	3410.51	000004@Extract/job146/Micrographs/GridSquare_7301408/FoilHole_7309964_Data_7307012_7307013_20180109_0052_Fractions.mrcs	MotionCorr/job081/Micrographs/GridSquare_7301408/FoilHole_7309964_Data_7307012_7307013_20180109_0052_Fractions.mrc	18603.1	18396.9	32.02	5.883
2183.404959	3410.51	000004@Extract/job146/Micrographs/GridSquare_7301408/FoilHole_7309964_Data_7307012_7307013_20180109_0052_Fractions.mrcs	MotionCorr/job081/Micrographs/GridSquare_7301408/FoilHole_7309964_Data_7307012_7307013_20180109_0052_Fractions.mrc	18603.1	18396.9	32.02	5.883
2183.404959	3410.51	000004@Extract/job146/Micrographs/GridSquare_7301408/FoilHole_7309964_Data_7307012_7307013_20180109_0052_Fractions.mrcs	MotionCorr/job081/Micrographs/GridSquare_7301408/FoilHole_7309964_Data_7307012_7307013_20180109_0052_Fractions.mrc	18603.1	18396.9	32.02	5.883
2183.404959	3410.51	000004@Extract/job146/Micrographs/GridSquare_7301408/FoilHole_7309964_Data_7307012_7307013_20180109_0052_Fractions.mrcs	MotionCorr/job081/Micrographs/GridSquare_7301408/FoilHole_7309964_Data_7307012_7307013_20180109_0052_Fractions.mrc	18603.1	18396.9	32.02	5.883
1091.702479	3215.87	000002@Extract/job146/Micrographs/GridSquare_7301408/FoilHole_7309964_Data_7307021_7307022_20180109_0052_Fractions.mrcs	MotionCorr/job081/Micrographs/GridSquare_7301408/FoilHole_7309964_Data_7307021_7307022_20180109_0052_Fractions.mrc	18192.4	17872.2	55.56	5.336
1091.702479	3215.87	000002@Extract/job146/Micrographs/GridSquare_7301408/FoilHole_7309964_Data_7307021_7307022_20180109_0052_Fractions.mrcs	MotionCorr/job081/Micrographs/GridSquare_7301408/FoilHole_7309964_Data_7307021_7307022_20180109_0052_Fractions.mrc	18192.4	17872.2	55.56	5.336
1091.702479	3215.87	000002@Extract/job146/Micrographs/GridSquare_7301408/FoilHole_7309964_Data_7307021_7307022_20180109_0052_Fractions.mrcs	MotionCorr/job081/Micrographs/GridSquare_7301408/FoilHole_7309964_Data_7307021_7307022_20180109_0052_Fractions.mrc	18192.4	17872.2	55.56	5.336
1091.702479	3215.87	000002@Extract/job146/Micrographs/GridSquare_7301408/FoilHole_7309964_Data_7307021_7307022_20180109_0052_Fractions.mrcs	MotionCorr/job081/Micrographs/GridSquare_7301408/FoilHole_7309964_Data_7307021_7307022_20180109_0052_Fractions.mrc	18192.4	17872.2	55.56	5.336
1091.702479	3215.87	000002@Extract/job146/Micrographs/GridSquare_7301408/FoilHole_7309964_Data_7307021_7307022_20180109_0052_Fractions.mrcs	MotionCorr/job081/Micrographs/GridSquare_7301408/FoilHole_7309964_Data_7307021_7307022_20180109_0052_Fractions.mrc	18192.4	17872.2	55.56	5.336
2428.826446	3503.6	000003@Extract/job146/Micrographs/GridSquare_7301408/FoilHole_7309964_Data_7307021_7307022_20180109_0052_Fractions.mrcs	MotionCorr/job081/Micrographs/GridSquare_7301408/FoilHole_7309964_Data_7307021_7307022_20180109_0052_Fractions.mrc	18192.4	17872.2	55.56	5.336
1607.933884	583.934	000001@Extract/job146/Micrographs/GridSquare_7301408/FoilHole_7309964_Data_7307021_7307022_20180109_0052_Fractions.mrcs	MotionCorr/job081/Micrographs/GridSquare_7301408/FoilHole_7309964_Data_7307021_7307022_20180109_0052_Fractions.mrc	18192.4	17872.2	55.56	5.336
1607.933884	583.934	000001@Extract/job146/Micrographs/GridSquare_7301408/FoilHole_7309964_Data_7307021_7307022_20180109_0052_Fractions.mrcs	MotionCorr/job081/Micrographs/GridSquare_7301408/FoilHole_7309964_Data_7307021_7307022_20180109_0052_Fractions.mrc	18192.4	17872.2	55.56	5.336
1607.933884	583.934	000001@Extract/job146/Micrographs/GridSquare_7301408/FoilHole_7309964_Data_7307021_7307022_20180109_0052_Fractions.mrcs	MotionCorr/job081/Micrographs/GridSquare_7301408/FoilHole_7309964_Data_7307021_7307022_20180109_0052_Fractions.mrc	18192.4	17872.2	55.56	5.336
1607.933884	583.934	000001@Extract/job146/Micrographs/GridSquare_7301408/FoilHole_7309964_Data_7307021_7307022_20180109_0052_Fractions.mrcs	MotionCorr/job081/Micrographs/GridSquare_7301408/FoilHole_7309964_Data_7307021_7307022_20180109_0052_Fractions.mrc	18192.4	17872.2	55.56	5.336
1607.933884	583.934	000001@Extract/job146/Micrographs/GridSquare_7301408/FoilHole_7309964_Data_7307021_7307022_20180109_0052_Fractions.mrcs	MotionCorr/job081/Micrographs/GridSquare_7301408/FoilHole_7309964_Data_7307021_7307022_20180109_0052_Fractions.mrc	18192.4	17872.2	55.56	5.336
1607.933884	583.934	000001@Extract/job146/Micrographs/GridSquare_7301408/FoilHole_7309964_Data_7307021_7307022_20180109_0052_Fractions.mrcs	MotionCorr/job081/Micrographs/GridSquare_7301408/FoilHole_7309964_Data_7307021_7307022_20180109_0052_Fractions.mrc	18192.4	17872.2	55.56	5.336
1607.933884	583.934	000001@Extract/job146/Micrographs/GridSquare_7301408/FoilHole_7309964_Data_7307021_7307022_20180109_0052_Fractions.mrcs	MotionCorr/job081/Micrographs/GridSquare_7301408/FoilHole_7309964_Data_7307021_7307022_20180109_0052_Fractions.mrc	18192.4	17872.2	55.56	5.336
1607.933884	583.934	000001@Extract/job146/Micrographs/GridSquare_7301408/FoilHole_7309964_Data_7307021_7307022_20180109_0052_Fractions.mrcs	MotionCorr/job081/Micrographs/GridSquare_7301408/FoilHole_7309964_Data_7307021_7307022_20180109_0052_Fractions.mrc	18192.4	17872.2	55.56	5.336
1607.933884	583.934	000001@Extract/job146/Micrographs/GridSquare_7301408/FoilHole_7309964_Data_7307021_7307022_20180109_0052_Fractions.mrcs	MotionCorr/job081/Micrographs/GridSquare_7301408/FoilHole_7309964_Data_7307021_7307022_20180109_0052_Fractions.mrc	18192.4	17872.2	55.56	5.336
1607.933884	583.934	000001@Extract/job146/Micrographs/GridSquare_7301408/FoilHole_7309964_Data_7307021_7307022_20180109_0052_Fractions.mrcs	MotionCorr/job081/Micrographs/GridSquare_7301408/FoilHole_7309964_Data_7307021_7307022_20180109_0052_Fractions.mrc	18192.4	17872.2	55.56	5.336
803.966942	685.488	000001@Extract/job146/Micrographs/GridSquare_7301408/FoilHole_7309964_Data_7307033_7307034_20180109_0053_Fractions.mrcs	MotionCorr/job081/Micrographs/GridSquare_7301408/FoilHole_7309964_Data_7307033_7307034_20180109_0053_Fractions.mrc	17475	17501.6	29.31	5.974
803.966942	685.488	000001@Extract/job146/Micrographs/GridSquare_7301408/FoilHole_7309964_Data_7307033_7307034_20180109_0053_Fractions.mrcs	MotionCorr/job081/Micrographs/GridSquare_7301408/FoilHole_7309964_Data_7307033_7307034_20180109_0053_Fractions.mrc	17475	17501.6	29.31	5.974
803.966942	685.488	000001@Extract/job146/Micrographs/GridSquare_7301408/FoilHole_7309964_Data_7307033_7307034_20180109_0053_Fractions.mrcs	MotionCorr/job081/Micrographs/GridSquare_7301408/FoilHole_7309964_Data_7307033_7307034_20180109_0053_Fractions.mrc	17475	17501.6	29.31	5.974
803.966942	685.488	000001@Extract/job146/Micrographs/GridSquare_7301408/FoilHole_7309964_Data_7307033_7307034_20180109_0053_Fractions.mrcs	MotionCorr/job081/Micrographs/GridSquare_7301408/FoilHole_7309964_Data_7307033_7307034_20180109_0053_Fractions.mrc	17475	17501.6	29.31	5.974
803.966942	685.488	000001@Extract/job146/Micrographs/GridSquare_7301408/FoilHole_7309964_Data_7307033_7307034_20180109_0053_Fractions.mrcs	MotionCorr/job081/Micrographs/GridSquare_7301408/FoilHole_7309964_Data_7307033_7307034_20180109_0053_Fractions.mrc	17475	17501.6	29.31	5.974
922.446281	567.008	000001@Extract/job146/Micrographs/GridSquare_7301408/FoilHole_7309964_Data_7307042_7307043_20180109_0052_Fractions.mrcs	MotionCorr/job081/Micrographs/GridSquare_7301408/FoilHole_7309964_Data_7307042_7307043_20180109_0052_Fractions.mrc	17296.4	17715.3	69.99	5.785
1455.603306	1091.7	000001@Extract/job146/Micrographs/GridSquare_7301408/FoilHole_7309966_Data_7307012_7307013_20180109_0057_Fractions.mrcs	MotionCorr/job081/Micrographs/GridSquare_7301408/FoilHole_7309966_Data_7307012_7307013_20180109_0057_Fractions.mrc	14249.9	14484.5	2.45	5.387
1455.603306	1091.7	000001@Extract/job146/Micrographs/GridSquare_7301408/FoilHole_7309966_Data_7307012_7307013_20180109_0057_Fractions.mrcs	MotionCorr/job081/Micrographs/GridSquare_7301408/FoilHole_7309966_Data_7307012_7307013_20180109_0057_Fractions.mrc	14249.9	14484.5	2.45	5.387
1455.603306	1091.7	000001@Extract/job146/Micrographs/GridSquare_7301408/FoilHole_7309966_Data_7307012_7307013_20180109_0057_Fractions.mrcs	MotionCorr/job081/Micrographs/GridSquare_7301408/FoilHole_7309966_Data_7307012_7307013_20180109_0057_Fractions.mrc	14249.9	14484.5	2.45	5.387
1455.603306	1091.7	000001@Extract/job146/Micrographs/GridSquare_7301408/FoilHole_7309966_Data_7307012_7307013_20180109_0057_Fractions.mrcs	MotionCorr/job081/Micrographs/GridSquare_7301408/FoilHole_7309966_Data_7307012_7307013_20180109_0057_Fractions.mrc	14249.9	14484.5	2.45	5.387
1455.603306	1091.7	000001@Extract/job146/Micrographs/GridSquare_7301408/FoilHole_7309966_Data_7307012_7307013_20180109_0057_Fractions.mrcs	MotionCorr/job081/Micrographs/GridSquare_7301408/FoilHole_7309966_Data_7307012_7307013_20180109_0057_Fractions.mrc	14249.9	14484.5	2.45	5.387
2665.785124	2496.53	000001@Extract/job146/Micrographs/GridSquare_7301408/FoilHole_7309966_Data_7307021_7307022_20180109_0057_Fractions.mrcs	MotionCorr/job081/Micrographs/GridSquare_7301408/FoilHole_7309966_Data_7307021_7307022_20180109_0057_Fractions.mrc	12389.2	12122.7	46.57	5.921
2665.785124	2496.53	000001@Extract/job146/Micrographs/GridSquare_7301408/FoilHole_7309966_Data_7307021_7307022_20180109_0057_Fractions.mrcs	MotionCorr/job081/Micrographs/GridSquare_7301408/FoilHole_7309966_Data_7307021_7307022_20180109_0057_Fractions.mrc	12389.2	12122.7	46.57	5.921
2665.785124	2496.53	000001@Extract/job146/Micrographs/GridSquare_7301408/FoilHole_7309966_Data_7307021_7307022_20180109_0057_Fractions.mrcs	MotionCorr/job081/Micrographs/GridSquare_7301408/FoilHole_7309966_Data_7307021_7307022_20180109_0057_Fractions.mrc	12389.2	12122.7	46.57	5.921
2665.785124	2496.53	000001@Extract/job146/Micrographs/GridSquare_7301408/FoilHole_7309966_Data_7307021_7307022_20180109_0057_Fractions.mrcs	MotionCorr/job081/Micrographs/GridSquare_7301408/FoilHole_7309966_Data_7307021_7307022_20180109_0057_Fractions.mrc	12389.2	12122.7	46.57	5.921
2665.785124	2496.53	000001@Extract/job146/Micrographs/GridSquare_7301408/FoilHole_7309966_Data_7307021_7307022_20180109_0057_Fractions.mrcs	MotionCorr/job081/Micrographs/GridSquare_7301408/FoilHole_7309966_Data_7307021_7307022_20180109_0057_Fractions.mrc	12389.2	12122.7	46.57	5.921
1811.041322	1379.44	000001@Extract/job146/Micrographs/GridSquare_7301408/FoilHole_7309966_Data_7307033_7307034_20180109_0057_Fractions.mrcs	MotionCorr/job081/Micrographs/GridSquare_7301408/FoilHole_7309966_Data_7307033_7307034_20180109_0057_Fractions.mrc	10942.1	10604.7	40.83	5.485
1811.041322	1379.44	000001@Extract/job146/Micrographs/GridSquare_7301408/FoilHole_7309966_Data_7307033_7307034_20180109_0057_Fractions.mrcs	MotionCorr/job081/Micrographs/GridSquare_7301408/FoilHole_7309966_Data_7307033_7307034_20180109_0057_Fractions.mrc	10942.1	10604.7	40.83	5.485
1811.041322	1379.44	000001@Extract/job146/Micrographs/GridSquare_7301408/FoilHole_7309966_Data_7307033_7307034_20180109_0057_Fractions.mrcs	MotionCorr/job081/Micrographs/GridSquare_7301408/FoilHole_7309966_Data_7307033_7307034_20180109_0057_Fractions.mrc	10942.1	10604.7	40.83	5.485
1811.041322	1379.44	000001@Extract/job146/Micrographs/GridSquare_7301408/FoilHole_7309966_Data_7307033_7307034_20180109_0057_Fractions.mrcs	MotionCorr/job081/Micrographs/GridSquare_7301408/FoilHole_7309966_Data_7307033_7307034_20180109_0057_Fractions.mrc	10942.1	10604.7	40.83	5.485
1811.041322	1379.44	000001@Extract/job146/Micrographs/GridSquare_7301408/FoilHole_7309966_Data_7307033_7307034_20180109_0057_Fractions.mrcs	MotionCorr/job081/Micrographs/GridSquare_7301408/FoilHole_7309966_Data_7307033_7307034_20180109_0057_Fractions.mrc	10942.1	10604.7	40.83	5.485
3258.181818	1954.91	000003@Extract/job146/Micrographs/GridSquare_7301408/FoilHole_7309966_Data_7307042_7307043_20180109_0056_Fractions.mrcs	MotionCorr/job081/Micrographs/GridSquare_7301408/FoilHole_7309966_Data_7307042_7307043_20180109_0056_Fractions.mrc	12506.5	12997.4	23.64	6.014
3258.181818	1954.91	000003@Extract/job146/Micrographs/GridSquare_7301408/FoilHole_7309966_Data_7307042_7307043_20180109_0056_Fractions.mrcs	MotionCorr/job081/Micrographs/GridSquare_7301408/FoilHole_7309966_Data_7307042_7307043_20180109_0056_Fractions.mrc	12506.5	12997.4	23.64	6.014
3258.181818	1954.91	000003@Extract/job146/Micrographs/GridSquare_7301408/FoilHole_7309966_Data_7307042_7307043_20180109_0056_Fractions.mrcs	MotionCorr/job081/Micrographs/GridSquare_7301408/FoilHole_7309966_Data_7307042_7307043_20180109_0056_Fractions.mrc	12506.5	12997.4	23.64	6.014
3258.181818	1954.91	000003@Extract/job146/Micrographs/GridSquare_7301408/FoilHole_7309966_Data_7307042_7307043_20180109_0056_Fractions.mrcs	MotionCorr/job081/Micrographs/GridSquare_7301408/FoilHole_7309966_Data_7307042_7307043_20180109_0056_Fractions.mrc	12506.5	12997.4	23.64	6.014
3258.181818	1954.91	000003@Extract/job146/Micrographs/GridSquare_7301408/FoilHole_7309966_Data_7307042_7307043_20180109_0056_Fractions.mrcs	MotionCorr/job081/Micrographs/GridSquare_7301408/FoilHole_7309966_Data_7307042_7307043_20180109_0056_Fractions.mrc	12506.5	12997.4	23.64	6.014
3258.181818	854.744	000001@Extract/job146/Micrographs/GridSquare_7301408/FoilHole_7309971_Data_7307012_7307013_20180109_0101_Fractions.mrcs	MotionCorr/job081/Micrographs/GridSquare_7301408/FoilHole_7309971_Data_7307012_7307013_20180109_0101_Fractions.mrc	18276.9	18422.3	57.82	8.078
3258.181818	854.744	000001@Extract/job146/Micrographs/GridSquare_7301408/FoilHole_7309971_Data_7307012_7307013_20180109_0101_Fractions.mrcs	MotionCorr/job081/Micrographs/GridSquare_7301408/FoilHole_7309971_Data_7307012_7307013_20180109_0101_Fractions.mrc	18276.9	18422.3	57.82	8.078
3258.181818	854.744	000001@Extract/job146/Micrographs/GridSquare_7301408/FoilHole_7309971_Data_7307012_7307013_20180109_0101_Fractions.mrcs	MotionCorr/job081/Micrographs/GridSquare_7301408/FoilHole_7309971_Data_7307012_7307013_20180109_0101_Fractions.mrc	18276.9	18422.3	57.82	8.078
3258.181818	854.744	000001@Extract/job146/Micrographs/GridSquare_7301408/FoilHole_7309971_Data_7307012_7307013_20180109_0101_Fractions.mrcs	MotionCorr/job081/Micrographs/GridSquare_7301408/FoilHole_7309971_Data_7307012_7307013_20180109_0101_Fractions.mrc	18276.9	18422.3	57.82	8.078
3258.181818	854.744	000001@Extract/job146/Micrographs/GridSquare_7301408/FoilHole_7309971_Data_7307012_7307013_20180109_0101_Fractions.mrcs	MotionCorr/job081/Micrographs/GridSquare_7301408/FoilHole_7309971_Data_7307012_7307013_20180109_0101_Fractions.mrc	18276.9	18422.3	57.82	8.078
1971.834711	1066.31	000001@Extract/job146/Micrographs/GridSquare_7301408/FoilHole_7309971_Data_7307021_7307022_20180109_0102_Fractions.mrcs	MotionCorr/job081/Micrographs/GridSquare_7301408/FoilHole_7309971_Data_7307021_7307022_20180109_0102_Fractions.mrc	14278.8	13869.7	53.62	4.847
1971.834711	1066.31	000001@Extract/job146/Micrographs/GridSquare_7301408/FoilHole_7309971_Data_7307021_7307022_20180109_0102_Fractions.mrcs	MotionCorr/job081/Micrographs/GridSquare_7301408/FoilHole_7309971_Data_7307021_7307022_20180109_0102_Fractions.mrc	14278.8	13869.7	53.62	4.847
1971.834711	1066.31	000001@Extract/job146/Micrographs/GridSquare_7301408/FoilHole_7309971_Data_7307021_7307022_20180109_0102_Fractions.mrcs	MotionCorr/job081/Micrographs/GridSquare_7301408/FoilHole_7309971_Data_7307021_7307022_20180109_0102_Fractions.mrc	14278.8	13869.7	53.62	4.847
1971.834711	1066.31	000001@Extract/job146/Micrographs/GridSquare_7301408/FoilHole_7309971_Data_7307021_7307022_20180109_0102_Fractions.mrcs	MotionCorr/job081/Micrographs/GridSquare_7301408/FoilHole_7309971_Data_7307021_7307022_20180109_0102_Fractions.mrc	14278.8	13869.7	53.62	4.847
1971.834711	1066.31	000001@Extract/job146/Micrographs/GridSquare_7301408/FoilHole_7309971_Data_7307021_7307022_20180109_0102_Fractions.mrcs	MotionCorr/job081/Micrographs/GridSquare_7301408/FoilHole_7309971_Data_7307021_7307022_20180109_0102_Fractions.mrc	14278.8	13869.7	53.62	4.847
693.950413	744.727	000001@Extract/job146/Micrographs/GridSquare_7301408/FoilHole_7309971_Data_7307033_7307034_20180109_0102_Fractions.mrcs	MotionCorr/job081/Micrographs/GridSquare_7301408/FoilHole_7309971_Data_7307033_7307034_20180109_0102_Fractions.mrc	12883	12673.7	70.08	4.197
693.950413	744.727	000001@Extract/job146/Micrographs/GridSquare_7301408/FoilHole_7309971_Data_7307033_7307034_20180109_0102_Fractions.mrcs	MotionCorr/job081/Micrographs/GridSquare_7301408/FoilHole_7309971_Data_7307033_7307034_20180109_0102_Fractions.mrc	12883	12673.7	70.08	4.197
693.950413	744.727	000001@Extract/job146/Micrographs/GridSquare_7301408/FoilHole_7309971_Data_7307033_7307034_20180109_0102_Fractions.mrcs	MotionCorr/job081/Micrographs/GridSquare_7301408/FoilHole_7309971_Data_7307033_7307034_20180109_0102_Fractions.mrc	12883	12673.7	70.08	4.197
693.950413	744.727	000001@Extract/job146/Micrographs/GridSquare_7301408/FoilHole_7309971_Data_7307033_7307034_20180109_0102_Fractions.mrcs	MotionCorr/job081/Micrographs/GridSquare_7301408/FoilHole_7309971_Data_7307033_7307034_20180109_0102_Fractions.mrc	12883	12673.7	70.08	4.197
693.950413	744.727	000001@Extract/job146/Micrographs/GridSquare_7301408/FoilHole_7309971_Data_7307033_7307034_20180109_0102_Fractions.mrcs	MotionCorr/job081/Micrographs/GridSquare_7301408/FoilHole_7309971_Data_7307033_7307034_20180109_0102_Fractions.mrc	12883	12673.7	70.08	4.197
2352.661157	939.372	000001@Extract/job146/Micrographs/GridSquare_7301408/FoilHole_7309971_Data_7307042_7307043_20180109_0101_Fractions.mrcs	MotionCorr/job081/Micrographs/GridSquare_7301408/FoilHole_7309971_Data_7307042_7307043_20180109_0101_Fractions.mrc	16685	16656.9	84.52	3.962
2352.661157	939.372	000001@Extract/job146/Micrographs/GridSquare_7301408/FoilHole_7309971_Data_7307042_7307043_20180109_0101_Fractions.mrcs	MotionCorr/job081/Micrographs/GridSquare_7301408/FoilHole_7309971_Data_7307042_7307043_20180109_0101_Fractions.mrc	16685	16656.9	84.52	3.962
2352.661157	939.372	000001@Extract/job146/Micrographs/GridSquare_7301408/FoilHole_7309971_Data_7307042_7307043_20180109_0101_Fractions.mrcs	MotionCorr/job081/Micrographs/GridSquare_7301408/FoilHole_7309971_Data_7307042_7307043_20180109_0101_Fractions.mrc	16685	16656.9	84.52	3.962
2352.661157	939.372	000001@Extract/job146/Micrographs/GridSquare_7301408/FoilHole_7309971_Data_7307042_7307043_20180109_0101_Fractions.mrcs	MotionCorr/job081/Micrographs/GridSquare_7301408/FoilHole_7309971_Data_7307042_7307043_20180109_0101_Fractions.mrc	16685	16656.9	84.52	3.962
2005.685950	490.843	000001@Extract/job146/Micrographs/GridSquare_7301408/FoilHole_7309972_Data_7307012_7307013_20180109_0103_Fractions.mrcs	MotionCorr/job081/Micrographs/GridSquare_7301408/FoilHole_7309972_Data_7307012_7307013_20180109_0103_Fractions.mrc	6241.25	5524.38	50.88	19.985
2005.685950	490.843	000001@Extract/job146/Micrographs/GridSquare_7301408/FoilHole_7309972_Data_7307012_7307013_20180109_0103_Fractions.mrcs	MotionCorr/job081/Micrographs/GridSquare_7301408/FoilHole_7309972_Data_7307012_7307013_20180109_0103_Fractions.mrc	6241.25	5524.38	50.88	19.985
2005.685950	490.843	000001@Extract/job146/Micrographs/GridSquare_7301408/FoilHole_7309972_Data_7307012_7307013_20180109_0103_Fractions.mrcs	MotionCorr/job081/Micrographs/GridSquare_7301408/FoilHole_7309972_Data_7307012_7307013_20180109_0103_Fractions.mrc	6241.25	5524.38	50.88	19.985
2005.685950	490.843	000001@Extract/job146/Micrographs/GridSquare_7301408/FoilHole_7309972_Data_7307012_7307013_20180109_0103_Fractions.mrcs	MotionCorr/job081/Micrographs/GridSquare_7301408/FoilHole_7309972_Data_7307012_7307013_20180109_0103_Fractions.mrc	6241.25	5524.38	50.88	19.985
2005.685950	490.843	000001@Extract/job146/Micrographs/GridSquare_7301408/FoilHole_7309972_Data_7307012_7307013_20180109_0103_Fractions.mrcs	MotionCorr/job081/Micrographs/GridSquare_7301408/FoilHole_7309972_Data_7307012_7307013_20180109_0103_Fractions.mrc	6241.25	5524.38	50.88	19.985
1227.107438	2471.14	000001@Extract/job146/Micrographs/GridSquare_7301408/FoilHole_7309974_Data_7307012_7307013_20180109_0108_Fractions.mrcs	MotionCorr/job081/Micrographs/GridSquare_7301408/FoilHole_7309974_Data_7307012_7307013_20180109_0108_Fractions.mrc	17785.5	17632.5	36.39	5.489
1227.107438	2471.14	000001@Extract/job146/Micrographs/GridSquare_7301408/FoilHole_7309974_Data_7307012_7307013_20180109_0108_Fractions.mrcs	MotionCorr/job081/Micrographs/GridSquare_7301408/FoilHole_7309974_Data_7307012_7307013_20180109_0108_Fractions.mrc	17785.5	17632.5	36.39	5.489
1227.107438	2471.14	000001@Extract/job146/Micrographs/GridSquare_7301408/FoilHole_7309974_Data_7307012_7307013_20180109_0108_Fractions.mrcs	MotionCorr/job081/Micrographs/GridSquare_7301408/FoilHole_7309974_Data_7307012_7307013_20180109_0108_Fractions.mrc	17785.5	17632.5	36.39	5.489
1142.479339	1514.84	000001@Extract/job146/Micrographs/GridSquare_7301408/FoilHole_7309974_Data_7307021_7307022_20180109_0108_Fractions.mrcs	MotionCorr/job081/Micrographs/GridSquare_7301408/FoilHole_7309974_Data_7307021_7307022_20180109_0108_Fractions.mrc	14606.1	14323.5	43.78	6.048
1142.479339	1514.84	000001@Extract/job146/Micrographs/GridSquare_7301408/FoilHole_7309974_Data_7307021_7307022_20180109_0108_Fractions.mrcs	MotionCorr/job081/Micrographs/GridSquare_7301408/FoilHole_7309974_Data_7307021_7307022_20180109_0108_Fractions.mrc	14606.1	14323.5	43.78	6.048
1142.479339	1514.84	000001@Extract/job146/Micrographs/GridSquare_7301408/FoilHole_7309974_Data_7307021_7307022_20180109_0108_Fractions.mrcs	MotionCorr/job081/Micrographs/GridSquare_7301408/FoilHole_7309974_Data_7307021_7307022_20180109_0108_Fractions.mrc	14606.1	14323.5	43.78	6.048
1142.479339	1514.84	000001@Extract/job146/Micrographs/GridSquare_7301408/FoilHole_7309974_Data_7307021_7307022_20180109_0108_Fractions.mrcs	MotionCorr/job081/Micrographs/GridSquare_7301408/FoilHole_7309974_Data_7307021_7307022_20180109_0108_Fractions.mrc	14606.1	14323.5	43.78	6.048
1142.479339	1514.84	000001@Extract/job146/Micrographs/GridSquare_7301408/FoilHole_7309974_Data_7307021_7307022_20180109_0108_Fractions.mrcs	MotionCorr/job081/Micrographs/GridSquare_7301408/FoilHole_7309974_Data_7307021_7307022_20180109_0108_Fractions.mrc	14606.1	14323.5	43.78	6.048
1142.479339	1514.84	000001@Extract/job146/Micrographs/GridSquare_7301408/FoilHole_7309974_Data_7307021_7307022_20180109_0108_Fractions.mrcs	MotionCorr/job081/Micrographs/GridSquare_7301408/FoilHole_7309974_Data_7307021_7307022_20180109_0108_Fractions.mrc	14606.1	14323.5	43.78	6.048
1142.479339	1514.84	000001@Extract/job146/Micrographs/GridSquare_7301408/FoilHole_7309974_Data_7307021_7307022_20180109_0108_Fractions.mrcs	MotionCorr/job081/Micrographs/GridSquare_7301408/FoilHole_7309974_Data_7307021_7307022_20180109_0108_Fractions.mrc	14606.1	14323.5	43.78	6.048
820.892562	2335.74	000001@Extract/job146/Micrographs/GridSquare_7301408/FoilHole_7309974_Data_7307033_7307034_20180109_0108_Fractions.mrcs	MotionCorr/job081/Micrographs/GridSquare_7301408/FoilHole_7309974_Data_7307033_7307034_20180109_0108_Fractions.mrc	12806.1	12199.8	71.15	5.543
820.892562	2335.74	000001@Extract/job146/Micrographs/GridSquare_7301408/FoilHole_7309974_Data_7307033_7307034_20180109_0108_Fractions.mrcs	MotionCorr/job081/Micrographs/GridSquare_7301408/FoilHole_7309974_Data_7307033_7307034_20180109_0108_Fractions.mrc	12806.1	12199.8	71.15	5.543
820.892562	2335.74	000001@Extract/job146/Micrographs/GridSquare_7301408/FoilHole_7309974_Data_7307033_7307034_20180109_0108_Fractions.mrcs	MotionCorr/job081/Micrographs/GridSquare_7301408/FoilHole_7309974_Data_7307033_7307034_20180109_0108_Fractions.mrc	12806.1	12199.8	71.15	5.543
820.892562	2335.74	000001@Extract/job146/Micrographs/GridSquare_7301408/FoilHole_7309974_Data_7307033_7307034_20180109_0108_Fractions.mrcs	MotionCorr/job081/Micrographs/GridSquare_7301408/FoilHole_7309974_Data_7307033_7307034_20180109_0108_Fractions.mrc	12806.1	12199.8	71.15	5.543
820.892562	2335.74	000001@Extract/job146/Micrographs/GridSquare_7301408/FoilHole_7309974_Data_7307033_7307034_20180109_0108_Fractions.mrcs	MotionCorr/job081/Micrographs/GridSquare_7301408/FoilHole_7309974_Data_7307033_7307034_20180109_0108_Fractions.mrc	12806.1	12199.8	71.15	5.543
820.892562	2335.74	000001@Extract/job146/Micrographs/GridSquare_7301408/FoilHole_7309974_Data_7307033_7307034_20180109_0108_Fractions.mrcs	MotionCorr/job081/Micrographs/GridSquare_7301408/FoilHole_7309974_Data_7307033_7307034_20180109_0108_Fractions.mrc	12806.1	12199.8	71.15	5.543
820.892562	2335.74	000001@Extract/job146/Micrographs/GridSquare_7301408/FoilHole_7309974_Data_7307033_7307034_20180109_0108_Fractions.mrcs	MotionCorr/job081/Micrographs/GridSquare_7301408/FoilHole_7309974_Data_7307033_7307034_20180109_0108_Fractions.mrc	12806.1	12199.8	71.15	5.543
3012.760331	3012.76	000001@Extract/job146/Micrographs/GridSquare_7301408/FoilHole_7309974_Data_7307042_7307043_20180109_0108_Fractions.mrcs	MotionCorr/job081/Micrographs/GridSquare_7301408/FoilHole_7309974_Data_7307042_7307043_20180109_0108_Fractions.mrc	15456.6	15873.7	24.39	4.339
3012.760331	3012.76	000001@Extract/job146/Micrographs/GridSquare_7301408/FoilHole_7309974_Data_7307042_7307043_20180109_0108_Fractions.mrcs	MotionCorr/job081/Micrographs/GridSquare_7301408/FoilHole_7309974_Data_7307042_7307043_20180109_0108_Fractions.mrc	15456.6	15873.7	24.39	4.339
3012.760331	3012.76	000001@Extract/job146/Micrographs/GridSquare_7301408/FoilHole_7309974_Data_7307042_7307043_20180109_0108_Fractions.mrcs	MotionCorr/job081/Micrographs/GridSquare_7301408/FoilHole_7309974_Data_7307042_7307043_20180109_0108_Fractions.mrc	15456.6	15873.7	24.39	4.339
3012.760331	3012.76	000001@Extract/job146/Micrographs/GridSquare_7301408/FoilHole_7309974_Data_7307042_7307043_20180109_0108_Fractions.mrcs	MotionCorr/job081/Micrographs/GridSquare_7301408/FoilHole_7309974_Data_7307042_7307043_20180109_0108_Fractions.mrc	15456.6	15873.7	24.39	4.339
3012.760331	3012.76	000001@Extract/job146/Micrographs/GridSquare_7301408/FoilHole_7309974_Data_7307042_7307043_20180109_0108_Fractions.mrcs	MotionCorr/job081/Micrographs/GridSquare_7301408/FoilHole_7309974_Data_7307042_7307043_20180109_0108_Fractions.mrc	15456.6	15873.7	24.39	4.339
3402.049587	2031.07	000002@Extract/job146/Micrographs/GridSquare_7301408/FoilHole_7309975_Data_7307012_7307013_20180109_0110_Fractions.mrcs	MotionCorr/job081/Micrographs/GridSquare_7301408/FoilHole_7309975_Data_7307012_7307013_20180109_0110_Fractions.mrc	13507.6	13281.5	21.29	7.068
3402.049587	2031.07	000002@Extract/job146/Micrographs/GridSquare_7301408/FoilHole_7309975_Data_7307012_7307013_20180109_0110_Fractions.mrcs	MotionCorr/job081/Micrographs/GridSquare_7301408/FoilHole_7309975_Data_7307012_7307013_20180109_0110_Fractions.mrc	13507.6	13281.5	21.29	7.068
3402.049587	2031.07	000002@Extract/job146/Micrographs/GridSquare_7301408/FoilHole_7309975_Data_7307012_7307013_20180109_0110_Fractions.mrcs	MotionCorr/job081/Micrographs/GridSquare_7301408/FoilHole_7309975_Data_7307012_7307013_20180109_0110_Fractions.mrc	13507.6	13281.5	21.29	7.068
3402.049587	2031.07	000002@Extract/job146/Micrographs/GridSquare_7301408/FoilHole_7309975_Data_7307012_7307013_20180109_0110_Fractions.mrcs	MotionCorr/job081/Micrographs/GridSquare_7301408/FoilHole_7309975_Data_7307012_7307013_20180109_0110_Fractions.mrc	13507.6	13281.5	21.29	7.068
3402.049587	2031.07	000002@Extract/job146/Micrographs/GridSquare_7301408/FoilHole_7309975_Data_7307012_7307013_20180109_0110_Fractions.mrcs	MotionCorr/job081/Micrographs/GridSquare_7301408/FoilHole_7309975_Data_7307012_7307013_20180109_0110_Fractions.mrc	13507.6	13281.5	21.29	7.068
753.190083	2978.91	000003@Extract/job146/Micrographs/GridSquare_7301408/FoilHole_7309975_Data_7307021_7307022_20180109_0110_Fractions.mrcs	MotionCorr/job081/Micrographs/GridSquare_7301408/FoilHole_7309975_Data_7307021_7307022_20180109_0110_Fractions.mrc	10301	10038.9	32.88	6.24
753.190083	2978.91	000003@Extract/job146/Micrographs/GridSquare_7301408/FoilHole_7309975_Data_7307021_7307022_20180109_0110_Fractions.mrcs	MotionCorr/job081/Micrographs/GridSquare_7301408/FoilHole_7309975_Data_7307021_7307022_20180109_0110_Fractions.mrc	10301	10038.9	32.88	6.24
753.190083	2978.91	000003@Extract/job146/Micrographs/GridSquare_7301408/FoilHole_7309975_Data_7307021_7307022_20180109_0110_Fractions.mrcs	MotionCorr/job081/Micrographs/GridSquare_7301408/FoilHole_7309975_Data_7307021_7307022_20180109_0110_Fractions.mrc	10301	10038.9	32.88	6.24
2488.066116	609.322	000001@Extract/job146/Micrographs/GridSquare_7301408/FoilHole_7309975_Data_7307021_7307022_20180109_0110_Fractions.mrcs	MotionCorr/job081/Micrographs/GridSquare_7301408/FoilHole_7309975_Data_7307021_7307022_20180109_0110_Fractions.mrc	10301	10038.9	32.88	6.24
2488.066116	609.322	000001@Extract/job146/Micrographs/GridSquare_7301408/FoilHole_7309975_Data_7307021_7307022_20180109_0110_Fractions.mrcs	MotionCorr/job081/Micrographs/GridSquare_7301408/FoilHole_7309975_Data_7307021_7307022_20180109_0110_Fractions.mrc	10301	10038.9	32.88	6.24
2488.066116	609.322	000001@Extract/job146/Micrographs/GridSquare_7301408/FoilHole_7309975_Data_7307021_7307022_20180109_0110_Fractions.mrcs	MotionCorr/job081/Micrographs/GridSquare_7301408/FoilHole_7309975_Data_7307021_7307022_20180109_0110_Fractions.mrc	10301	10038.9	32.88	6.24
2488.066116	609.322	000001@Extract/job146/Micrographs/GridSquare_7301408/FoilHole_7309975_Data_7307021_7307022_20180109_0110_Fractions.mrcs	MotionCorr/job081/Micrographs/GridSquare_7301408/FoilHole_7309975_Data_7307021_7307022_20180109_0110_Fractions.mrc	10301	10038.9	32.88	6.24
2488.066116	609.322	000001@Extract/job146/Micrographs/GridSquare_7301408/FoilHole_7309975_Data_7307021_7307022_20180109_0110_Fractions.mrcs	MotionCorr/job081/Micrographs/GridSquare_7301408/FoilHole_7309975_Data_7307021_7307022_20180109_0110_Fractions.mrc	10301	10038.9	32.88	6.24
2361.123967	947.835	000001@Extract/job146/Micrographs/GridSquare_7301408/FoilHole_7309975_Data_7307033_7307034_20180109_0110_Fractions.mrcs	MotionCorr/job081/Micrographs/GridSquare_7301408/FoilHole_7309975_Data_7307033_7307034_20180109_0110_Fractions.mrc	7834.89	7563.6	26.15	6.114
2361.123967	947.835	000001@Extract/job146/Micrographs/GridSquare_7301408/FoilHole_7309975_Data_7307033_7307034_20180109_0110_Fractions.mrcs	MotionCorr/job081/Micrographs/GridSquare_7301408/FoilHole_7309975_Data_7307033_7307034_20180109_0110_Fractions.mrc	7834.89	7563.6	26.15	6.114
2361.123967	947.835	000001@Extract/job146/Micrographs/GridSquare_7301408/FoilHole_7309975_Data_7307033_7307034_20180109_0110_Fractions.mrcs	MotionCorr/job081/Micrographs/GridSquare_7301408/FoilHole_7309975_Data_7307033_7307034_20180109_0110_Fractions.mrc	7834.89	7563.6	26.15	6.114
2361.123967	947.835	000001@Extract/job146/Micrographs/GridSquare_7301408/FoilHole_7309975_Data_7307033_7307034_20180109_0110_Fractions.mrcs	MotionCorr/job081/Micrographs/GridSquare_7301408/FoilHole_7309975_Data_7307033_7307034_20180109_0110_Fractions.mrc	7834.89	7563.6	26.15	6.114
2361.123967	947.835	000001@Extract/job146/Micrographs/GridSquare_7301408/FoilHole_7309975_Data_7307033_7307034_20180109_0110_Fractions.mrcs	MotionCorr/job081/Micrographs/GridSquare_7301408/FoilHole_7309975_Data_7307033_7307034_20180109_0110_Fractions.mrc	7834.89	7563.6	26.15	6.114
3283.570248	2031.07	000003@Extract/job146/Micrographs/GridSquare_7301408/FoilHole_7309975_Data_7307042_7307043_20180109_0110_Fractions.mrcs	MotionCorr/job081/Micrographs/GridSquare_7301408/FoilHole_7309975_Data_7307042_7307043_20180109_0110_Fractions.mrc	10944.7	11119.8	8.94	6.49
3283.570248	2031.07	000003@Extract/job146/Micrographs/GridSquare_7301408/FoilHole_7309975_Data_7307042_7307043_20180109_0110_Fractions.mrcs	MotionCorr/job081/Micrographs/GridSquare_7301408/FoilHole_7309975_Data_7307042_7307043_20180109_0110_Fractions.mrc	10944.7	11119.8	8.94	6.49
3283.570248	2031.07	000003@Extract/job146/Micrographs/GridSquare_7301408/FoilHole_7309975_Data_7307042_7307043_20180109_0110_Fractions.mrcs	MotionCorr/job081/Micrographs/GridSquare_7301408/FoilHole_7309975_Data_7307042_7307043_20180109_0110_Fractions.mrc	10944.7	11119.8	8.94	6.49
3283.570248	2031.07	000003@Extract/job146/Micrographs/GridSquare_7301408/FoilHole_7309975_Data_7307042_7307043_20180109_0110_Fractions.mrcs	MotionCorr/job081/Micrographs/GridSquare_7301408/FoilHole_7309975_Data_7307042_7307043_20180109_0110_Fractions.mrc	10944.7	11119.8	8.94	6.49
3334.347107	1878.74	000001@Extract/job146/Micrographs/GridSquare_7301408/FoilHole_7309977_Data_7307012_7307013_20180109_0114_Fractions.mrcs	MotionCorr/job081/Micrographs/GridSquare_7301408/FoilHole_7309977_Data_7307012_7307013_20180109_0114_Fractions.mrc	10632.7	10857.5	24.02	7.089
3334.347107	1878.74	000001@Extract/job146/Micrographs/GridSquare_7301408/FoilHole_7309977_Data_7307012_7307013_20180109_0114_Fractions.mrcs	MotionCorr/job081/Micrographs/GridSquare_7301408/FoilHole_7309977_Data_7307012_7307013_20180109_0114_Fractions.mrc	10632.7	10857.5	24.02	7.089
1354.049587	2039.54	000001@Extract/job146/Micrographs/GridSquare_7301408/FoilHole_7309977_Data_7307021_7307022_20180109_0114_Fractions.mrcs	MotionCorr/job081/Micrographs/GridSquare_7301408/FoilHole_7309977_Data_7307021_7307022_20180109_0114_Fractions.mrc	8150.88	7692.88	86.95	19.985
1354.049587	2039.54	000001@Extract/job146/Micrographs/GridSquare_7301408/FoilHole_7309977_Data_7307021_7307022_20180109_0114_Fractions.mrcs	MotionCorr/job081/Micrographs/GridSquare_7301408/FoilHole_7309977_Data_7307021_7307022_20180109_0114_Fractions.mrc	8150.88	7692.88	86.95	19.985
1354.049587	2039.54	000001@Extract/job146/Micrographs/GridSquare_7301408/FoilHole_7309977_Data_7307021_7307022_20180109_0114_Fractions.mrcs	MotionCorr/job081/Micrographs/GridSquare_7301408/FoilHole_7309977_Data_7307021_7307022_20180109_0114_Fractions.mrc	8150.88	7692.88	86.95	19.985
1354.049587	2039.54	000001@Extract/job146/Micrographs/GridSquare_7301408/FoilHole_7309977_Data_7307021_7307022_20180109_0114_Fractions.mrcs	MotionCorr/job081/Micrographs/GridSquare_7301408/FoilHole_7309977_Data_7307021_7307022_20180109_0114_Fractions.mrc	8150.88	7692.88	86.95	19.985
1354.049587	2039.54	000001@Extract/job146/Micrographs/GridSquare_7301408/FoilHole_7309977_Data_7307021_7307022_20180109_0114_Fractions.mrcs	MotionCorr/job081/Micrographs/GridSquare_7301408/FoilHole_7309977_Data_7307021_7307022_20180109_0114_Fractions.mrc	8150.88	7692.88	86.95	19.985
3198.942149	3021.22	000002@Extract/job146/Micrographs/GridSquare_7301408/FoilHole_7309977_Data_7307042_7307043_20180109_0113_Fractions.mrcs	MotionCorr/job081/Micrographs/GridSquare_7301408/FoilHole_7309977_Data_7307042_7307043_20180109_0113_Fractions.mrc	8472.82	8203.23	45.45	6.288
3198.942149	3021.22	000002@Extract/job146/Micrographs/GridSquare_7301408/FoilHole_7309977_Data_7307042_7307043_20180109_0113_Fractions.mrcs	MotionCorr/job081/Micrographs/GridSquare_7301408/FoilHole_7309977_Data_7307042_7307043_20180109_0113_Fractions.mrc	8472.82	8203.23	45.45	6.288
3198.942149	3021.22	000002@Extract/job146/Micrographs/GridSquare_7301408/FoilHole_7309977_Data_7307042_7307043_20180109_0113_Fractions.mrcs	MotionCorr/job081/Micrographs/GridSquare_7301408/FoilHole_7309977_Data_7307042_7307043_20180109_0113_Fractions.mrc	8472.82	8203.23	45.45	6.288
3198.942149	3021.22	000002@Extract/job146/Micrographs/GridSquare_7301408/FoilHole_7309977_Data_7307042_7307043_20180109_0113_Fractions.mrcs	MotionCorr/job081/Micrographs/GridSquare_7301408/FoilHole_7309977_Data_7307042_7307043_20180109_0113_Fractions.mrc	8472.82	8203.23	45.45	6.288
3198.942149	3021.22	000002@Extract/job146/Micrographs/GridSquare_7301408/FoilHole_7309977_Data_7307042_7307043_20180109_0113_Fractions.mrcs	MotionCorr/job081/Micrographs/GridSquare_7301408/FoilHole_7309977_Data_7307042_7307043_20180109_0113_Fractions.mrc	8472.82	8203.23	45.45	6.288
3198.942149	3021.22	000002@Extract/job146/Micrographs/GridSquare_7301408/FoilHole_7309977_Data_7307042_7307043_20180109_0113_Fractions.mrcs	MotionCorr/job081/Micrographs/GridSquare_7301408/FoilHole_7309977_Data_7307042_7307043_20180109_0113_Fractions.mrc	8472.82	8203.23	45.45	6.288
3198.942149	3021.22	000002@Extract/job146/Micrographs/GridSquare_7301408/FoilHole_7309977_Data_7307042_7307043_20180109_0113_Fractions.mrcs	MotionCorr/job081/Micrographs/GridSquare_7301408/FoilHole_7309977_Data_7307042_7307043_20180109_0113_Fractions.mrc	8472.82	8203.23	45.45	6.288
1675.636364	1472.53	000001@Extract/job146/Micrographs/GridSquare_7301408/FoilHole_7309978_Data_7307012_7307013_20180109_0116_Fractions.mrcs	MotionCorr/job081/Micrographs/GridSquare_7301408/FoilHole_7309978_Data_7307012_7307013_20180109_0116_Fractions.mrc	17090.6	16909.4	86.51	5.34
1675.636364	1472.53	000001@Extract/job146/Micrographs/GridSquare_7301408/FoilHole_7309978_Data_7307012_7307013_20180109_0116_Fractions.mrcs	MotionCorr/job081/Micrographs/GridSquare_7301408/FoilHole_7309978_Data_7307012_7307013_20180109_0116_Fractions.mrc	17090.6	16909.4	86.51	5.34
1675.636364	1472.53	000001@Extract/job146/Micrographs/GridSquare_7301408/FoilHole_7309978_Data_7307012_7307013_20180109_0116_Fractions.mrcs	MotionCorr/job081/Micrographs/GridSquare_7301408/FoilHole_7309978_Data_7307012_7307013_20180109_0116_Fractions.mrc	17090.6	16909.4	86.51	5.34
1675.636364	1472.53	000001@Extract/job146/Micrographs/GridSquare_7301408/FoilHole_7309978_Data_7307012_7307013_20180109_0116_Fractions.mrcs	MotionCorr/job081/Micrographs/GridSquare_7301408/FoilHole_7309978_Data_7307012_7307013_20180109_0116_Fractions.mrc	17090.6	16909.4	86.51	5.34
1675.636364	1472.53	000001@Extract/job146/Micrographs/GridSquare_7301408/FoilHole_7309978_Data_7307012_7307013_20180109_0116_Fractions.mrcs	MotionCorr/job081/Micrographs/GridSquare_7301408/FoilHole_7309978_Data_7307012_7307013_20180109_0116_Fractions.mrc	17090.6	16909.4	86.51	5.34
2750.413223	964.76	000001@Extract/job146/Micrographs/GridSquare_7301408/FoilHole_7309978_Data_7307021_7307022_20180109_0117_Fractions.mrcs	MotionCorr/job081/Micrographs/GridSquare_7301408/FoilHole_7309978_Data_7307021_7307022_20180109_0117_Fractions.mrc	14565.6	14166.9	64.37	5.721
2750.413223	964.76	000001@Extract/job146/Micrographs/GridSquare_7301408/FoilHole_7309978_Data_7307021_7307022_20180109_0117_Fractions.mrcs	MotionCorr/job081/Micrographs/GridSquare_7301408/FoilHole_7309978_Data_7307021_7307022_20180109_0117_Fractions.mrc	14565.6	14166.9	64.37	5.721
2750.413223	964.76	000001@Extract/job146/Micrographs/GridSquare_7301408/FoilHole_7309978_Data_7307021_7307022_20180109_0117_Fractions.mrcs	MotionCorr/job081/Micrographs/GridSquare_7301408/FoilHole_7309978_Data_7307021_7307022_20180109_0117_Fractions.mrc	14565.6	14166.9	64.37	5.721
2750.413223	964.76	000001@Extract/job146/Micrographs/GridSquare_7301408/FoilHole_7309978_Data_7307021_7307022_20180109_0117_Fractions.mrcs	MotionCorr/job081/Micrographs/GridSquare_7301408/FoilHole_7309978_Data_7307021_7307022_20180109_0117_Fractions.mrc	14565.6	14166.9	64.37	5.721
2750.413223	964.76	000001@Extract/job146/Micrographs/GridSquare_7301408/FoilHole_7309978_Data_7307021_7307022_20180109_0117_Fractions.mrcs	MotionCorr/job081/Micrographs/GridSquare_7301408/FoilHole_7309978_Data_7307021_7307022_20180109_0117_Fractions.mrc	14565.6	14166.9	64.37	5.721
2174.942149	2894.28	000001@Extract/job146/Micrographs/GridSquare_7301408/FoilHole_7309979_Data_7307012_7307013_20180109_0118_Fractions.mrcs	MotionCorr/job081/Micrographs/GridSquare_7301408/FoilHole_7309979_Data_7307012_7307013_20180109_0118_Fractions.mrc	26078.5	25870.8	42.14	4.424
2174.942149	2894.28	000001@Extract/job146/Micrographs/GridSquare_7301408/FoilHole_7309979_Data_7307012_7307013_20180109_0118_Fractions.mrcs	MotionCorr/job081/Micrographs/GridSquare_7301408/FoilHole_7309979_Data_7307012_7307013_20180109_0118_Fractions.mrc	26078.5	25870.8	42.14	4.424
2174.942149	2894.28	000001@Extract/job146/Micrographs/GridSquare_7301408/FoilHole_7309979_Data_7307012_7307013_20180109_0118_Fractions.mrcs	MotionCorr/job081/Micrographs/GridSquare_7301408/FoilHole_7309979_Data_7307012_7307013_20180109_0118_Fractions.mrc	26078.5	25870.8	42.14	4.424
2174.942149	2894.28	000001@Extract/job146/Micrographs/GridSquare_7301408/FoilHole_7309979_Data_7307012_7307013_20180109_0118_Fractions.mrcs	MotionCorr/job081/Micrographs/GridSquare_7301408/FoilHole_7309979_Data_7307012_7307013_20180109_0118_Fractions.mrc	26078.5	25870.8	42.14	4.424
2174.942149	2894.28	000001@Extract/job146/Micrographs/GridSquare_7301408/FoilHole_7309979_Data_7307012_7307013_20180109_0118_Fractions.mrcs	MotionCorr/job081/Micrographs/GridSquare_7301408/FoilHole_7309979_Data_7307012_7307013_20180109_0118_Fractions.mrc	26078.5	25870.8	42.14	4.424
3486.677686	2835.04	000002@Extract/job146/Micrographs/GridSquare_7301408/FoilHole_7309979_Data_7307021_7307022_20180109_0118_Fractions.mrcs	MotionCorr/job081/Micrographs/GridSquare_7301408/FoilHole_7309979_Data_7307021_7307022_20180109_0118_Fractions.mrc	23564.2	23101.8	36.11	6.145
3486.677686	2835.04	000002@Extract/job146/Micrographs/GridSquare_7301408/FoilHole_7309979_Data_7307021_7307022_20180109_0118_Fractions.mrcs	MotionCorr/job081/Micrographs/GridSquare_7301408/FoilHole_7309979_Data_7307021_7307022_20180109_0118_Fractions.mrc	23564.2	23101.8	36.11	6.145
3486.677686	2835.04	000002@Extract/job146/Micrographs/GridSquare_7301408/FoilHole_7309979_Data_7307021_7307022_20180109_0118_Fractions.mrcs	MotionCorr/job081/Micrographs/GridSquare_7301408/FoilHole_7309979_Data_7307021_7307022_20180109_0118_Fractions.mrc	23564.2	23101.8	36.11	6.145
3486.677686	2835.04	000002@Extract/job146/Micrographs/GridSquare_7301408/FoilHole_7309979_Data_7307021_7307022_20180109_0118_Fractions.mrcs	MotionCorr/job081/Micrographs/GridSquare_7301408/FoilHole_7309979_Data_7307021_7307022_20180109_0118_Fractions.mrc	23564.2	23101.8	36.11	6.145
3486.677686	2835.04	000002@Extract/job146/Micrographs/GridSquare_7301408/FoilHole_7309979_Data_7307021_7307022_20180109_0118_Fractions.mrcs	MotionCorr/job081/Micrographs/GridSquare_7301408/FoilHole_7309979_Data_7307021_7307022_20180109_0118_Fractions.mrc	23564.2	23101.8	36.11	6.145
3486.677686	2835.04	000002@Extract/job146/Micrographs/GridSquare_7301408/FoilHole_7309979_Data_7307021_7307022_20180109_0118_Fractions.mrcs	MotionCorr/job081/Micrographs/GridSquare_7301408/FoilHole_7309979_Data_7307021_7307022_20180109_0118_Fractions.mrc	23564.2	23101.8	36.11	6.145
3486.677686	2835.04	000002@Extract/job146/Micrographs/GridSquare_7301408/FoilHole_7309979_Data_7307021_7307022_20180109_0118_Fractions.mrcs	MotionCorr/job081/Micrographs/GridSquare_7301408/FoilHole_7309979_Data_7307021_7307022_20180109_0118_Fractions.mrc	23564.2	23101.8	36.11	6.145
3486.677686	2835.04	000002@Extract/job146/Micrographs/GridSquare_7301408/FoilHole_7309979_Data_7307021_7307022_20180109_0118_Fractions.mrcs	MotionCorr/job081/Micrographs/GridSquare_7301408/FoilHole_7309979_Data_7307021_7307022_20180109_0118_Fractions.mrc	23564.2	23101.8	36.11	6.145
3486.677686	2835.04	000002@Extract/job146/Micrographs/GridSquare_7301408/FoilHole_7309979_Data_7307021_7307022_20180109_0118_Fractions.mrcs	MotionCorr/job081/Micrographs/GridSquare_7301408/FoilHole_7309979_Data_7307021_7307022_20180109_0118_Fractions.mrc	23564.2	23101.8	36.11	6.145
3021.223140	1201.72	000001@Extract/job146/Micrographs/GridSquare_7301408/FoilHole_7309979_Data_7307033_7307034_20180109_0119_Fractions.mrcs	MotionCorr/job081/Micrographs/GridSquare_7301408/FoilHole_7309979_Data_7307033_7307034_20180109_0119_Fractions.mrc	21474.6	21146.5	85.26	5.415
3021.223140	1201.72	000001@Extract/job146/Micrographs/GridSquare_7301408/FoilHole_7309979_Data_7307033_7307034_20180109_0119_Fractions.mrcs	MotionCorr/job081/Micrographs/GridSquare_7301408/FoilHole_7309979_Data_7307033_7307034_20180109_0119_Fractions.mrc	21474.6	21146.5	85.26	5.415
3021.223140	1201.72	000001@Extract/job146/Micrographs/GridSquare_7301408/FoilHole_7309979_Data_7307033_7307034_20180109_0119_Fractions.mrcs	MotionCorr/job081/Micrographs/GridSquare_7301408/FoilHole_7309979_Data_7307033_7307034_20180109_0119_Fractions.mrc	21474.6	21146.5	85.26	5.415
3021.223140	1201.72	000001@Extract/job146/Micrographs/GridSquare_7301408/FoilHole_7309979_Data_7307033_7307034_20180109_0119_Fractions.mrcs	MotionCorr/job081/Micrographs/GridSquare_7301408/FoilHole_7309979_Data_7307033_7307034_20180109_0119_Fractions.mrc	21474.6	21146.5	85.26	5.415
3021.223140	1201.72	000001@Extract/job146/Micrographs/GridSquare_7301408/FoilHole_7309979_Data_7307033_7307034_20180109_0119_Fractions.mrcs	MotionCorr/job081/Micrographs/GridSquare_7301408/FoilHole_7309979_Data_7307033_7307034_20180109_0119_Fractions.mrc	21474.6	21146.5	85.26	5.415
2217.256198	1870.28	000001@Extract/job146/Micrographs/GridSquare_7301408/FoilHole_7309979_Data_7307042_7307043_20180109_0118_Fractions.mrcs	MotionCorr/job081/Micrographs/GridSquare_7301408/FoilHole_7309979_Data_7307042_7307043_20180109_0118_Fractions.mrc	23893.3	24157.5	0.19	6.229
2217.256198	1870.28	000001@Extract/job146/Micrographs/GridSquare_7301408/FoilHole_7309979_Data_7307042_7307043_20180109_0118_Fractions.mrcs	MotionCorr/job081/Micrographs/GridSquare_7301408/FoilHole_7309979_Data_7307042_7307043_20180109_0118_Fractions.mrc	23893.3	24157.5	0.19	6.229
2217.256198	1870.28	000001@Extract/job146/Micrographs/GridSquare_7301408/FoilHole_7309979_Data_7307042_7307043_20180109_0118_Fractions.mrcs	MotionCorr/job081/Micrographs/GridSquare_7301408/FoilHole_7309979_Data_7307042_7307043_20180109_0118_Fractions.mrc	23893.3	24157.5	0.19	6.229
2217.256198	1870.28	000001@Extract/job146/Micrographs/GridSquare_7301408/FoilHole_7309979_Data_7307042_7307043_20180109_0118_Fractions.mrcs	MotionCorr/job081/Micrographs/GridSquare_7301408/FoilHole_7309979_Data_7307042_7307043_20180109_0118_Fractions.mrc	23893.3	24157.5	0.19	6.229
2217.256198	1870.28	000001@Extract/job146/Micrographs/GridSquare_7301408/FoilHole_7309979_Data_7307042_7307043_20180109_0118_Fractions.mrcs	MotionCorr/job081/Micrographs/GridSquare_7301408/FoilHole_7309979_Data_7307042_7307043_20180109_0118_Fractions.mrc	23893.3	24157.5	0.19	6.229
2293.421488	2369.59	000001@Extract/job146/Micrographs/GridSquare_7301408/FoilHole_7309980_Data_7307012_7307013_20180109_0120_Fractions.mrcs	MotionCorr/job081/Micrographs/GridSquare_7301408/FoilHole_7309980_Data_7307012_7307013_20180109_0120_Fractions.mrc	24310.9	24095.3	31.5	4.863
2293.421488	2369.59	000001@Extract/job146/Micrographs/GridSquare_7301408/FoilHole_7309980_Data_7307012_7307013_20180109_0120_Fractions.mrcs	MotionCorr/job081/Micrographs/GridSquare_7301408/FoilHole_7309980_Data_7307012_7307013_20180109_0120_Fractions.mrc	24310.9	24095.3	31.5	4.863
2293.421488	2369.59	000001@Extract/job146/Micrographs/GridSquare_7301408/FoilHole_7309980_Data_7307012_7307013_20180109_0120_Fractions.mrcs	MotionCorr/job081/Micrographs/GridSquare_7301408/FoilHole_7309980_Data_7307012_7307013_20180109_0120_Fractions.mrc	24310.9	24095.3	31.5	4.863
2293.421488	2369.59	000001@Extract/job146/Micrographs/GridSquare_7301408/FoilHole_7309980_Data_7307012_7307013_20180109_0120_Fractions.mrcs	MotionCorr/job081/Micrographs/GridSquare_7301408/FoilHole_7309980_Data_7307012_7307013_20180109_0120_Fractions.mrc	24310.9	24095.3	31.5	4.863
2293.421488	2369.59	000001@Extract/job146/Micrographs/GridSquare_7301408/FoilHole_7309980_Data_7307012_7307013_20180109_0120_Fractions.mrcs	MotionCorr/job081/Micrographs/GridSquare_7301408/FoilHole_7309980_Data_7307012_7307013_20180109_0120_Fractions.mrc	24310.9	24095.3	31.5	4.863
863.206612	3605.16	000002@Extract/job146/Micrographs/GridSquare_7301408/FoilHole_7309980_Data_7307021_7307022_20180109_0120_Fractions.mrcs	MotionCorr/job081/Micrographs/GridSquare_7301408/FoilHole_7309980_Data_7307021_7307022_20180109_0120_Fractions.mrc	22500.5	21857	32.62	3.913
863.206612	3605.16	000002@Extract/job146/Micrographs/GridSquare_7301408/FoilHole_7309980_Data_7307021_7307022_20180109_0120_Fractions.mrcs	MotionCorr/job081/Micrographs/GridSquare_7301408/FoilHole_7309980_Data_7307021_7307022_20180109_0120_Fractions.mrc	22500.5	21857	32.62	3.913
863.206612	3605.16	000002@Extract/job146/Micrographs/GridSquare_7301408/FoilHole_7309980_Data_7307021_7307022_20180109_0120_Fractions.mrcs	MotionCorr/job081/Micrographs/GridSquare_7301408/FoilHole_7309980_Data_7307021_7307022_20180109_0120_Fractions.mrc	22500.5	21857	32.62	3.913
863.206612	3605.16	000002@Extract/job146/Micrographs/GridSquare_7301408/FoilHole_7309980_Data_7307021_7307022_20180109_0120_Fractions.mrcs	MotionCorr/job081/Micrographs/GridSquare_7301408/FoilHole_7309980_Data_7307021_7307022_20180109_0120_Fractions.mrc	22500.5	21857	32.62	3.913
863.206612	3605.16	000002@Extract/job146/Micrographs/GridSquare_7301408/FoilHole_7309980_Data_7307021_7307022_20180109_0120_Fractions.mrcs	MotionCorr/job081/Micrographs/GridSquare_7301408/FoilHole_7309980_Data_7307021_7307022_20180109_0120_Fractions.mrc	22500.5	21857	32.62	3.913
863.206612	3605.16	000002@Extract/job146/Micrographs/GridSquare_7301408/FoilHole_7309980_Data_7307021_7307022_20180109_0120_Fractions.mrcs	MotionCorr/job081/Micrographs/GridSquare_7301408/FoilHole_7309980_Data_7307021_7307022_20180109_0120_Fractions.mrc	22500.5	21857	32.62	3.913
863.206612	3605.16	000002@Extract/job146/Micrographs/GridSquare_7301408/FoilHole_7309980_Data_7307021_7307022_20180109_0120_Fractions.mrcs	MotionCorr/job081/Micrographs/GridSquare_7301408/FoilHole_7309980_Data_7307021_7307022_20180109_0120_Fractions.mrc	22500.5	21857	32.62	3.913
863.206612	3605.16	000002@Extract/job146/Micrographs/GridSquare_7301408/FoilHole_7309980_Data_7307021_7307022_20180109_0120_Fractions.mrcs	MotionCorr/job081/Micrographs/GridSquare_7301408/FoilHole_7309980_Data_7307021_7307022_20180109_0120_Fractions.mrc	22500.5	21857	32.62	3.913
863.206612	3605.16	000002@Extract/job146/Micrographs/GridSquare_7301408/FoilHole_7309980_Data_7307021_7307022_20180109_0120_Fractions.mrcs	MotionCorr/job081/Micrographs/GridSquare_7301408/FoilHole_7309980_Data_7307021_7307022_20180109_0120_Fractions.mrc	22500.5	21857	32.62	3.913
1404.826446	2259.57	000001@Extract/job146/Micrographs/GridSquare_7301408/FoilHole_7309980_Data_7307021_7307022_20180109_0120_Fractions.mrcs	MotionCorr/job081/Micrographs/GridSquare_7301408/FoilHole_7309980_Data_7307021_7307022_20180109_0120_Fractions.mrc	22500.5	21857	32.62	3.913
1404.826446	2259.57	000001@Extract/job146/Micrographs/GridSquare_7301408/FoilHole_7309980_Data_7307021_7307022_20180109_0120_Fractions.mrcs	MotionCorr/job081/Micrographs/GridSquare_7301408/FoilHole_7309980_Data_7307021_7307022_20180109_0120_Fractions.mrc	22500.5	21857	32.62	3.913
1404.826446	2259.57	000001@Extract/job146/Micrographs/GridSquare_7301408/FoilHole_7309980_Data_7307021_7307022_20180109_0120_Fractions.mrcs	MotionCorr/job081/Micrographs/GridSquare_7301408/FoilHole_7309980_Data_7307021_7307022_20180109_0120_Fractions.mrc	22500.5	21857	32.62	3.913
1404.826446	2259.57	000001@Extract/job146/Micrographs/GridSquare_7301408/FoilHole_7309980_Data_7307021_7307022_20180109_0120_Fractions.mrcs	MotionCorr/job081/Micrographs/GridSquare_7301408/FoilHole_7309980_Data_7307021_7307022_20180109_0120_Fractions.mrc	22500.5	21857	32.62	3.913
1404.826446	2259.57	000001@Extract/job146/Micrographs/GridSquare_7301408/FoilHole_7309980_Data_7307021_7307022_20180109_0120_Fractions.mrcs	MotionCorr/job081/Micrographs/GridSquare_7301408/FoilHole_7309980_Data_7307021_7307022_20180109_0120_Fractions.mrc	22500.5	21857	32.62	3.913
1591.008264	1345.59	000001@Extract/job146/Micrographs/GridSquare_7301408/FoilHole_7309980_Data_7307033_7307034_20180109_0121_Fractions.mrcs	MotionCorr/job081/Micrographs/GridSquare_7301408/FoilHole_7309980_Data_7307033_7307034_20180109_0121_Fractions.mrc	20368.8	20100	50.44	5.921
1591.008264	1345.59	000001@Extract/job146/Micrographs/GridSquare_7301408/FoilHole_7309980_Data_7307033_7307034_20180109_0121_Fractions.mrcs	MotionCorr/job081/Micrographs/GridSquare_7301408/FoilHole_7309980_Data_7307033_7307034_20180109_0121_Fractions.mrc	20368.8	20100	50.44	5.921
1591.008264	1345.59	000001@Extract/job146/Micrographs/GridSquare_7301408/FoilHole_7309980_Data_7307033_7307034_20180109_0121_Fractions.mrcs	MotionCorr/job081/Micrographs/GridSquare_7301408/FoilHole_7309980_Data_7307033_7307034_20180109_0121_Fractions.mrc	20368.8	20100	50.44	5.921
1591.008264	1345.59	000001@Extract/job146/Micrographs/GridSquare_7301408/FoilHole_7309980_Data_7307033_7307034_20180109_0121_Fractions.mrcs	MotionCorr/job081/Micrographs/GridSquare_7301408/FoilHole_7309980_Data_7307033_7307034_20180109_0121_Fractions.mrc	20368.8	20100	50.44	5.921
1591.008264	1345.59	000001@Extract/job146/Micrographs/GridSquare_7301408/FoilHole_7309980_Data_7307033_7307034_20180109_0121_Fractions.mrcs	MotionCorr/job081/Micrographs/GridSquare_7301408/FoilHole_7309980_Data_7307033_7307034_20180109_0121_Fractions.mrc	20368.8	20100	50.44	5.921
3266.644628	2911.21	000003@Extract/job146/Micrographs/GridSquare_7301408/FoilHole_7309980_Data_7307042_7307043_20180109_0120_Fractions.mrcs	MotionCorr/job081/Micrographs/GridSquare_7301408/FoilHole_7309980_Data_7307042_7307043_20180109_0120_Fractions.mrc	22438.7	22588.7	45.75	4.718
3266.644628	2911.21	000003@Extract/job146/Micrographs/GridSquare_7301408/FoilHole_7309980_Data_7307042_7307043_20180109_0120_Fractions.mrcs	MotionCorr/job081/Micrographs/GridSquare_7301408/FoilHole_7309980_Data_7307042_7307043_20180109_0120_Fractions.mrc	22438.7	22588.7	45.75	4.718
3266.644628	2911.21	000003@Extract/job146/Micrographs/GridSquare_7301408/FoilHole_7309980_Data_7307042_7307043_20180109_0120_Fractions.mrcs	MotionCorr/job081/Micrographs/GridSquare_7301408/FoilHole_7309980_Data_7307042_7307043_20180109_0120_Fractions.mrc	22438.7	22588.7	45.75	4.718
3266.644628	2911.21	000003@Extract/job146/Micrographs/GridSquare_7301408/FoilHole_7309980_Data_7307042_7307043_20180109_0120_Fractions.mrcs	MotionCorr/job081/Micrographs/GridSquare_7301408/FoilHole_7309980_Data_7307042_7307043_20180109_0120_Fractions.mrc	22438.7	22588.7	45.75	4.718
3266.644628	2911.21	000003@Extract/job146/Micrographs/GridSquare_7301408/FoilHole_7309980_Data_7307042_7307043_20180109_0120_Fractions.mrcs	MotionCorr/job081/Micrographs/GridSquare_7301408/FoilHole_7309980_Data_7307042_7307043_20180109_0120_Fractions.mrc	22438.7	22588.7	45.75	4.718
2851.966942	1057.85	000001@Extract/job146/Micrographs/GridSquare_7301408/FoilHole_7309980_Data_7307042_7307043_20180109_0120_Fractions.mrcs	MotionCorr/job081/Micrographs/GridSquare_7301408/FoilHole_7309980_Data_7307042_7307043_20180109_0120_Fractions.mrc	22438.7	22588.7	45.75	4.718
2851.966942	1057.85	000001@Extract/job146/Micrographs/GridSquare_7301408/FoilHole_7309980_Data_7307042_7307043_20180109_0120_Fractions.mrcs	MotionCorr/job081/Micrographs/GridSquare_7301408/FoilHole_7309980_Data_7307042_7307043_20180109_0120_Fractions.mrc	22438.7	22588.7	45.75	4.718
2851.966942	1057.85	000001@Extract/job146/Micrographs/GridSquare_7301408/FoilHole_7309980_Data_7307042_7307043_20180109_0120_Fractions.mrcs	MotionCorr/job081/Micrographs/GridSquare_7301408/FoilHole_7309980_Data_7307042_7307043_20180109_0120_Fractions.mrc	22438.7	22588.7	45.75	4.718
2851.966942	1057.85	000001@Extract/job146/Micrographs/GridSquare_7301408/FoilHole_7309980_Data_7307042_7307043_20180109_0120_Fractions.mrcs	MotionCorr/job081/Micrographs/GridSquare_7301408/FoilHole_7309980_Data_7307042_7307043_20180109_0120_Fractions.mrc	22438.7	22588.7	45.75	4.718
1252.495868	2039.54	000002@Extract/job146/Micrographs/GridSquare_7301408/FoilHole_7309980_Data_7307042_7307043_20180109_0120_Fractions.mrcs	MotionCorr/job081/Micrographs/GridSquare_7301408/FoilHole_7309980_Data_7307042_7307043_20180109_0120_Fractions.mrc	22438.7	22588.7	45.75	4.718
1252.495868	2039.54	000002@Extract/job146/Micrographs/GridSquare_7301408/FoilHole_7309980_Data_7307042_7307043_20180109_0120_Fractions.mrcs	MotionCorr/job081/Micrographs/GridSquare_7301408/FoilHole_7309980_Data_7307042_7307043_20180109_0120_Fractions.mrc	22438.7	22588.7	45.75	4.718
1252.495868	2039.54	000002@Extract/job146/Micrographs/GridSquare_7301408/FoilHole_7309980_Data_7307042_7307043_20180109_0120_Fractions.mrcs	MotionCorr/job081/Micrographs/GridSquare_7301408/FoilHole_7309980_Data_7307042_7307043_20180109_0120_Fractions.mrc	22438.7	22588.7	45.75	4.718
1252.495868	2039.54	000002@Extract/job146/Micrographs/GridSquare_7301408/FoilHole_7309980_Data_7307042_7307043_20180109_0120_Fractions.mrcs	MotionCorr/job081/Micrographs/GridSquare_7301408/FoilHole_7309980_Data_7307042_7307043_20180109_0120_Fractions.mrc	22438.7	22588.7	45.75	4.718
1252.495868	2039.54	000002@Extract/job146/Micrographs/GridSquare_7301408/FoilHole_7309980_Data_7307042_7307043_20180109_0120_Fractions.mrcs	MotionCorr/job081/Micrographs/GridSquare_7301408/FoilHole_7309980_Data_7307042_7307043_20180109_0120_Fractions.mrc	22438.7	22588.7	45.75	4.718
3495.140496	2437.29	000001@Extract/job146/Micrographs/GridSquare_7301408/FoilHole_7309982_Data_7307012_7307013_20180109_0125_Fractions.mrcs	MotionCorr/job081/Micrographs/GridSquare_7301408/FoilHole_7309982_Data_7307012_7307013_20180109_0125_Fractions.mrc	18183.5	18121.2	15.61	5.087
3495.140496	2437.29	000001@Extract/job146/Micrographs/GridSquare_7301408/FoilHole_7309982_Data_7307012_7307013_20180109_0125_Fractions.mrcs	MotionCorr/job081/Micrographs/GridSquare_7301408/FoilHole_7309982_Data_7307012_7307013_20180109_0125_Fractions.mrc	18183.5	18121.2	15.61	5.087
3495.140496	2437.29	000001@Extract/job146/Micrographs/GridSquare_7301408/FoilHole_7309982_Data_7307012_7307013_20180109_0125_Fractions.mrcs	MotionCorr/job081/Micrographs/GridSquare_7301408/FoilHole_7309982_Data_7307012_7307013_20180109_0125_Fractions.mrc	18183.5	18121.2	15.61	5.087
3495.140496	2437.29	000001@Extract/job146/Micrographs/GridSquare_7301408/FoilHole_7309982_Data_7307012_7307013_20180109_0125_Fractions.mrcs	MotionCorr/job081/Micrographs/GridSquare_7301408/FoilHole_7309982_Data_7307012_7307013_20180109_0125_Fractions.mrc	18183.5	18121.2	15.61	5.087
3495.140496	2437.29	000001@Extract/job146/Micrographs/GridSquare_7301408/FoilHole_7309982_Data_7307012_7307013_20180109_0125_Fractions.mrcs	MotionCorr/job081/Micrographs/GridSquare_7301408/FoilHole_7309982_Data_7307012_7307013_20180109_0125_Fractions.mrc	18183.5	18121.2	15.61	5.087
2987.371901	3275.11	000003@Extract/job146/Micrographs/GridSquare_7301408/FoilHole_7309982_Data_7307012_7307013_20180109_0125_Fractions.mrcs	MotionCorr/job081/Micrographs/GridSquare_7301408/FoilHole_7309982_Data_7307012_7307013_20180109_0125_Fractions.mrc	18183.5	18121.2	15.61	5.087
2987.371901	3275.11	000003@Extract/job146/Micrographs/GridSquare_7301408/FoilHole_7309982_Data_7307012_7307013_20180109_0125_Fractions.mrcs	MotionCorr/job081/Micrographs/GridSquare_7301408/FoilHole_7309982_Data_7307012_7307013_20180109_0125_Fractions.mrc	18183.5	18121.2	15.61	5.087
2987.371901	3275.11	000003@Extract/job146/Micrographs/GridSquare_7301408/FoilHole_7309982_Data_7307012_7307013_20180109_0125_Fractions.mrcs	MotionCorr/job081/Micrographs/GridSquare_7301408/FoilHole_7309982_Data_7307012_7307013_20180109_0125_Fractions.mrc	18183.5	18121.2	15.61	5.087
2987.371901	3275.11	000003@Extract/job146/Micrographs/GridSquare_7301408/FoilHole_7309982_Data_7307012_7307013_20180109_0125_Fractions.mrcs	MotionCorr/job081/Micrographs/GridSquare_7301408/FoilHole_7309982_Data_7307012_7307013_20180109_0125_Fractions.mrc	18183.5	18121.2	15.61	5.087
2987.371901	3275.11	000003@Extract/job146/Micrographs/GridSquare_7301408/FoilHole_7309982_Data_7307012_7307013_20180109_0125_Fractions.mrcs	MotionCorr/job081/Micrographs/GridSquare_7301408/FoilHole_7309982_Data_7307012_7307013_20180109_0125_Fractions.mrc	18183.5	18121.2	15.61	5.087
1040.925620	3080.46	000002@Extract/job146/Micrographs/GridSquare_7301408/FoilHole_7309982_Data_7307012_7307013_20180109_0125_Fractions.mrcs	MotionCorr/job081/Micrographs/GridSquare_7301408/FoilHole_7309982_Data_7307012_7307013_20180109_0125_Fractions.mrc	18183.5	18121.2	15.61	5.087
1040.925620	3080.46	000002@Extract/job146/Micrographs/GridSquare_7301408/FoilHole_7309982_Data_7307012_7307013_20180109_0125_Fractions.mrcs	MotionCorr/job081/Micrographs/GridSquare_7301408/FoilHole_7309982_Data_7307012_7307013_20180109_0125_Fractions.mrc	18183.5	18121.2	15.61	5.087
1040.925620	3080.46	000002@Extract/job146/Micrographs/GridSquare_7301408/FoilHole_7309982_Data_7307012_7307013_20180109_0125_Fractions.mrcs	MotionCorr/job081/Micrographs/GridSquare_7301408/FoilHole_7309982_Data_7307012_7307013_20180109_0125_Fractions.mrc	18183.5	18121.2	15.61	5.087
1040.925620	3080.46	000002@Extract/job146/Micrographs/GridSquare_7301408/FoilHole_7309982_Data_7307012_7307013_20180109_0125_Fractions.mrcs	MotionCorr/job081/Micrographs/GridSquare_7301408/FoilHole_7309982_Data_7307012_7307013_20180109_0125_Fractions.mrc	18183.5	18121.2	15.61	5.087
1040.925620	3080.46	000002@Extract/job146/Micrographs/GridSquare_7301408/FoilHole_7309982_Data_7307012_7307013_20180109_0125_Fractions.mrcs	MotionCorr/job081/Micrographs/GridSquare_7301408/FoilHole_7309982_Data_7307012_7307013_20180109_0125_Fractions.mrc	18183.5	18121.2	15.61	5.087
3503.603306	3292.03	000002@Extract/job146/Micrographs/GridSquare_7301408/FoilHole_7309982_Data_7307021_7307022_20180109_0125_Fractions.mrcs	MotionCorr/job081/Micrographs/GridSquare_7301408/FoilHole_7309982_Data_7307021_7307022_20180109_0125_Fractions.mrc	18254.3	17708.7	72.32	5.34
3503.603306	3292.03	000002@Extract/job146/Micrographs/GridSquare_7301408/FoilHole_7309982_Data_7307021_7307022_20180109_0125_Fractions.mrcs	MotionCorr/job081/Micrographs/GridSquare_7301408/FoilHole_7309982_Data_7307021_7307022_20180109_0125_Fractions.mrc	18254.3	17708.7	72.32	5.34
3503.603306	3292.03	000002@Extract/job146/Micrographs/GridSquare_7301408/FoilHole_7309982_Data_7307021_7307022_20180109_0125_Fractions.mrcs	MotionCorr/job081/Micrographs/GridSquare_7301408/FoilHole_7309982_Data_7307021_7307022_20180109_0125_Fractions.mrc	18254.3	17708.7	72.32	5.34
3503.603306	3292.03	000002@Extract/job146/Micrographs/GridSquare_7301408/FoilHole_7309982_Data_7307021_7307022_20180109_0125_Fractions.mrcs	MotionCorr/job081/Micrographs/GridSquare_7301408/FoilHole_7309982_Data_7307021_7307022_20180109_0125_Fractions.mrc	18254.3	17708.7	72.32	5.34
3503.603306	3292.03	000002@Extract/job146/Micrographs/GridSquare_7301408/FoilHole_7309982_Data_7307021_7307022_20180109_0125_Fractions.mrcs	MotionCorr/job081/Micrographs/GridSquare_7301408/FoilHole_7309982_Data_7307021_7307022_20180109_0125_Fractions.mrc	18254.3	17708.7	72.32	5.34
1244.033058	3029.69	000001@Extract/job146/Micrographs/GridSquare_7301408/FoilHole_7309982_Data_7307021_7307022_20180109_0125_Fractions.mrcs	MotionCorr/job081/Micrographs/GridSquare_7301408/FoilHole_7309982_Data_7307021_7307022_20180109_0125_Fractions.mrc	18254.3	17708.7	72.32	5.34
1244.033058	3029.69	000001@Extract/job146/Micrographs/GridSquare_7301408/FoilHole_7309982_Data_7307021_7307022_20180109_0125_Fractions.mrcs	MotionCorr/job081/Micrographs/GridSquare_7301408/FoilHole_7309982_Data_7307021_7307022_20180109_0125_Fractions.mrc	18254.3	17708.7	72.32	5.34
1244.033058	3029.69	000001@Extract/job146/Micrographs/GridSquare_7301408/FoilHole_7309982_Data_7307021_7307022_20180109_0125_Fractions.mrcs	MotionCorr/job081/Micrographs/GridSquare_7301408/FoilHole_7309982_Data_7307021_7307022_20180109_0125_Fractions.mrc	18254.3	17708.7	72.32	5.34
1244.033058	3029.69	000001@Extract/job146/Micrographs/GridSquare_7301408/FoilHole_7309982_Data_7307021_7307022_20180109_0125_Fractions.mrcs	MotionCorr/job081/Micrographs/GridSquare_7301408/FoilHole_7309982_Data_7307021_7307022_20180109_0125_Fractions.mrc	18254.3	17708.7	72.32	5.34
1244.033058	3029.69	000001@Extract/job146/Micrographs/GridSquare_7301408/FoilHole_7309982_Data_7307021_7307022_20180109_0125_Fractions.mrcs	MotionCorr/job081/Micrographs/GridSquare_7301408/FoilHole_7309982_Data_7307021_7307022_20180109_0125_Fractions.mrc	18254.3	17708.7	72.32	5.34
3562.842975	685.488	000001@Extract/job146/Micrographs/GridSquare_7301408/FoilHole_7309982_Data_7307033_7307034_20180109_0125_Fractions.mrcs	MotionCorr/job081/Micrographs/GridSquare_7301408/FoilHole_7309982_Data_7307033_7307034_20180109_0125_Fractions.mrc	16487.1	16243.5	66.64	3.695
3562.842975	685.488	000001@Extract/job146/Micrographs/GridSquare_7301408/FoilHole_7309982_Data_7307033_7307034_20180109_0125_Fractions.mrcs	MotionCorr/job081/Micrographs/GridSquare_7301408/FoilHole_7309982_Data_7307033_7307034_20180109_0125_Fractions.mrc	16487.1	16243.5	66.64	3.695
3562.842975	685.488	000001@Extract/job146/Micrographs/GridSquare_7301408/FoilHole_7309982_Data_7307033_7307034_20180109_0125_Fractions.mrcs	MotionCorr/job081/Micrographs/GridSquare_7301408/FoilHole_7309982_Data_7307033_7307034_20180109_0125_Fractions.mrc	16487.1	16243.5	66.64	3.695
3562.842975	685.488	000001@Extract/job146/Micrographs/GridSquare_7301408/FoilHole_7309982_Data_7307033_7307034_20180109_0125_Fractions.mrcs	MotionCorr/job081/Micrographs/GridSquare_7301408/FoilHole_7309982_Data_7307033_7307034_20180109_0125_Fractions.mrc	16487.1	16243.5	66.64	3.695
3562.842975	685.488	000001@Extract/job146/Micrographs/GridSquare_7301408/FoilHole_7309982_Data_7307033_7307034_20180109_0125_Fractions.mrcs	MotionCorr/job081/Micrographs/GridSquare_7301408/FoilHole_7309982_Data_7307033_7307034_20180109_0125_Fractions.mrc	16487.1	16243.5	66.64	3.695
1717.950413	820.893	000001@Extract/job146/Micrographs/GridSquare_7301408/FoilHole_7309982_Data_7307042_7307043_20180109_0125_Fractions.mrcs	MotionCorr/job081/Micrographs/GridSquare_7301408/FoilHole_7309982_Data_7307042_7307043_20180109_0125_Fractions.mrc	17202.9	16976.8	33.7	5.062
1717.950413	820.893	000001@Extract/job146/Micrographs/GridSquare_7301408/FoilHole_7309982_Data_7307042_7307043_20180109_0125_Fractions.mrcs	MotionCorr/job081/Micrographs/GridSquare_7301408/FoilHole_7309982_Data_7307042_7307043_20180109_0125_Fractions.mrc	17202.9	16976.8	33.7	5.062
1717.950413	820.893	000001@Extract/job146/Micrographs/GridSquare_7301408/FoilHole_7309982_Data_7307042_7307043_20180109_0125_Fractions.mrcs	MotionCorr/job081/Micrographs/GridSquare_7301408/FoilHole_7309982_Data_7307042_7307043_20180109_0125_Fractions.mrc	17202.9	16976.8	33.7	5.062
1717.950413	820.893	000001@Extract/job146/Micrographs/GridSquare_7301408/FoilHole_7309982_Data_7307042_7307043_20180109_0125_Fractions.mrcs	MotionCorr/job081/Micrographs/GridSquare_7301408/FoilHole_7309982_Data_7307042_7307043_20180109_0125_Fractions.mrc	17202.9	16976.8	33.7	5.062
1717.950413	820.893	000001@Extract/job146/Micrographs/GridSquare_7301408/FoilHole_7309982_Data_7307042_7307043_20180109_0125_Fractions.mrcs	MotionCorr/job081/Micrographs/GridSquare_7301408/FoilHole_7309982_Data_7307042_7307043_20180109_0125_Fractions.mrc	17202.9	16976.8	33.7	5.062
2107.239669	2851.97	000001@Extract/job146/Micrographs/GridSquare_7301408/FoilHole_7309983_Data_7307012_7307013_20180109_0127_Fractions.mrcs	MotionCorr/job081/Micrographs/GridSquare_7301408/FoilHole_7309983_Data_7307012_7307013_20180109_0127_Fractions.mrc	17431.3	17295.4	70.15	5.659
2107.239669	2851.97	000001@Extract/job146/Micrographs/GridSquare_7301408/FoilHole_7309983_Data_7307012_7307013_20180109_0127_Fractions.mrcs	MotionCorr/job081/Micrographs/GridSquare_7301408/FoilHole_7309983_Data_7307012_7307013_20180109_0127_Fractions.mrc	17431.3	17295.4	70.15	5.659
2107.239669	2851.97	000001@Extract/job146/Micrographs/GridSquare_7301408/FoilHole_7309983_Data_7307012_7307013_20180109_0127_Fractions.mrcs	MotionCorr/job081/Micrographs/GridSquare_7301408/FoilHole_7309983_Data_7307012_7307013_20180109_0127_Fractions.mrc	17431.3	17295.4	70.15	5.659
2107.239669	2851.97	000001@Extract/job146/Micrographs/GridSquare_7301408/FoilHole_7309983_Data_7307012_7307013_20180109_0127_Fractions.mrcs	MotionCorr/job081/Micrographs/GridSquare_7301408/FoilHole_7309983_Data_7307012_7307013_20180109_0127_Fractions.mrc	17431.3	17295.4	70.15	5.659
2107.239669	2851.97	000001@Extract/job146/Micrographs/GridSquare_7301408/FoilHole_7309983_Data_7307012_7307013_20180109_0127_Fractions.mrcs	MotionCorr/job081/Micrographs/GridSquare_7301408/FoilHole_7309983_Data_7307012_7307013_20180109_0127_Fractions.mrc	17431.3	17295.4	70.15	5.659
3512.066116	1438.68	000002@Extract/job146/Micrographs/GridSquare_7301408/FoilHole_7309983_Data_7307021_7307022_20180109_0127_Fractions.mrcs	MotionCorr/job081/Micrographs/GridSquare_7301408/FoilHole_7309983_Data_7307021_7307022_20180109_0127_Fractions.mrc	17455.7	16952.5	64.66	4.949
3512.066116	1438.68	000002@Extract/job146/Micrographs/GridSquare_7301408/FoilHole_7309983_Data_7307021_7307022_20180109_0127_Fractions.mrcs	MotionCorr/job081/Micrographs/GridSquare_7301408/FoilHole_7309983_Data_7307021_7307022_20180109_0127_Fractions.mrc	17455.7	16952.5	64.66	4.949
3512.066116	1438.68	000002@Extract/job146/Micrographs/GridSquare_7301408/FoilHole_7309983_Data_7307021_7307022_20180109_0127_Fractions.mrcs	MotionCorr/job081/Micrographs/GridSquare_7301408/FoilHole_7309983_Data_7307021_7307022_20180109_0127_Fractions.mrc	17455.7	16952.5	64.66	4.949
3512.066116	1438.68	000002@Extract/job146/Micrographs/GridSquare_7301408/FoilHole_7309983_Data_7307021_7307022_20180109_0127_Fractions.mrcs	MotionCorr/job081/Micrographs/GridSquare_7301408/FoilHole_7309983_Data_7307021_7307022_20180109_0127_Fractions.mrc	17455.7	16952.5	64.66	4.949
3512.066116	1438.68	000002@Extract/job146/Micrographs/GridSquare_7301408/FoilHole_7309983_Data_7307021_7307022_20180109_0127_Fractions.mrcs	MotionCorr/job081/Micrographs/GridSquare_7301408/FoilHole_7309983_Data_7307021_7307022_20180109_0127_Fractions.mrc	17455.7	16952.5	64.66	4.949
1692.561983	1540.23	000001@Extract/job146/Micrographs/GridSquare_7301408/FoilHole_7309983_Data_7307021_7307022_20180109_0127_Fractions.mrcs	MotionCorr/job081/Micrographs/GridSquare_7301408/FoilHole_7309983_Data_7307021_7307022_20180109_0127_Fractions.mrc	17455.7	16952.5	64.66	4.949
1692.561983	1540.23	000001@Extract/job146/Micrographs/GridSquare_7301408/FoilHole_7309983_Data_7307021_7307022_20180109_0127_Fractions.mrcs	MotionCorr/job081/Micrographs/GridSquare_7301408/FoilHole_7309983_Data_7307021_7307022_20180109_0127_Fractions.mrc	17455.7	16952.5	64.66	4.949
1692.561983	1540.23	000001@Extract/job146/Micrographs/GridSquare_7301408/FoilHole_7309983_Data_7307021_7307022_20180109_0127_Fractions.mrcs	MotionCorr/job081/Micrographs/GridSquare_7301408/FoilHole_7309983_Data_7307021_7307022_20180109_0127_Fractions.mrc	17455.7	16952.5	64.66	4.949
1692.561983	1540.23	000001@Extract/job146/Micrographs/GridSquare_7301408/FoilHole_7309983_Data_7307021_7307022_20180109_0127_Fractions.mrcs	MotionCorr/job081/Micrographs/GridSquare_7301408/FoilHole_7309983_Data_7307021_7307022_20180109_0127_Fractions.mrc	17455.7	16952.5	64.66	4.949
2149.553719	524.694	000001@Extract/job146/Micrographs/GridSquare_7301408/FoilHole_7309983_Data_7307033_7307034_20180109_0127_Fractions.mrcs	MotionCorr/job081/Micrographs/GridSquare_7301408/FoilHole_7309983_Data_7307033_7307034_20180109_0127_Fractions.mrc	16521.5	16000.3	70.32	5.633
2149.553719	524.694	000001@Extract/job146/Micrographs/GridSquare_7301408/FoilHole_7309983_Data_7307033_7307034_20180109_0127_Fractions.mrcs	MotionCorr/job081/Micrographs/GridSquare_7301408/FoilHole_7309983_Data_7307033_7307034_20180109_0127_Fractions.mrc	16521.5	16000.3	70.32	5.633
2149.553719	524.694	000001@Extract/job146/Micrographs/GridSquare_7301408/FoilHole_7309983_Data_7307033_7307034_20180109_0127_Fractions.mrcs	MotionCorr/job081/Micrographs/GridSquare_7301408/FoilHole_7309983_Data_7307033_7307034_20180109_0127_Fractions.mrc	16521.5	16000.3	70.32	5.633
2149.553719	524.694	000001@Extract/job146/Micrographs/GridSquare_7301408/FoilHole_7309983_Data_7307033_7307034_20180109_0127_Fractions.mrcs	MotionCorr/job081/Micrographs/GridSquare_7301408/FoilHole_7309983_Data_7307033_7307034_20180109_0127_Fractions.mrc	16521.5	16000.3	70.32	5.633
2149.553719	524.694	000001@Extract/job146/Micrographs/GridSquare_7301408/FoilHole_7309983_Data_7307033_7307034_20180109_0127_Fractions.mrcs	MotionCorr/job081/Micrographs/GridSquare_7301408/FoilHole_7309983_Data_7307033_7307034_20180109_0127_Fractions.mrc	16521.5	16000.3	70.32	5.633
1057.851240	2445.75	000002@Extract/job146/Micrographs/GridSquare_7301408/FoilHole_7309983_Data_7307033_7307034_20180109_0127_Fractions.mrcs	MotionCorr/job081/Micrographs/GridSquare_7301408/FoilHole_7309983_Data_7307033_7307034_20180109_0127_Fractions.mrc	16521.5	16000.3	70.32	5.633
2970.446281	2945.06	000003@Extract/job146/Micrographs/GridSquare_7301408/FoilHole_7309983_Data_7307033_7307034_20180109_0127_Fractions.mrcs	MotionCorr/job081/Micrographs/GridSquare_7301408/FoilHole_7309983_Data_7307033_7307034_20180109_0127_Fractions.mrc	16521.5	16000.3	70.32	5.633
2970.446281	2945.06	000003@Extract/job146/Micrographs/GridSquare_7301408/FoilHole_7309983_Data_7307033_7307034_20180109_0127_Fractions.mrcs	MotionCorr/job081/Micrographs/GridSquare_7301408/FoilHole_7309983_Data_7307033_7307034_20180109_0127_Fractions.mrc	16521.5	16000.3	70.32	5.633
2970.446281	2945.06	000003@Extract/job146/Micrographs/GridSquare_7301408/FoilHole_7309983_Data_7307033_7307034_20180109_0127_Fractions.mrcs	MotionCorr/job081/Micrographs/GridSquare_7301408/FoilHole_7309983_Data_7307033_7307034_20180109_0127_Fractions.mrc	16521.5	16000.3	70.32	5.633
2970.446281	2945.06	000003@Extract/job146/Micrographs/GridSquare_7301408/FoilHole_7309983_Data_7307033_7307034_20180109_0127_Fractions.mrcs	MotionCorr/job081/Micrographs/GridSquare_7301408/FoilHole_7309983_Data_7307033_7307034_20180109_0127_Fractions.mrc	16521.5	16000.3	70.32	5.633
2970.446281	2945.06	000003@Extract/job146/Micrographs/GridSquare_7301408/FoilHole_7309983_Data_7307033_7307034_20180109_0127_Fractions.mrcs	MotionCorr/job081/Micrographs/GridSquare_7301408/FoilHole_7309983_Data_7307033_7307034_20180109_0127_Fractions.mrc	16521.5	16000.3	70.32	5.633
3114.314050	1235.57	000001@Extract/job146/Micrographs/GridSquare_7301408/FoilHole_7309984_Data_7307012_7307013_20180109_0129_Fractions.mrcs	MotionCorr/job081/Micrographs/GridSquare_7301408/FoilHole_7309984_Data_7307012_7307013_20180109_0129_Fractions.mrc	13308.2	13133.3	88.2	4.876
3114.314050	1235.57	000001@Extract/job146/Micrographs/GridSquare_7301408/FoilHole_7309984_Data_7307012_7307013_20180109_0129_Fractions.mrcs	MotionCorr/job081/Micrographs/GridSquare_7301408/FoilHole_7309984_Data_7307012_7307013_20180109_0129_Fractions.mrc	13308.2	13133.3	88.2	4.876
1794.115702	1489.45	000001@Extract/job146/Micrographs/GridSquare_7301408/FoilHole_7309984_Data_7307021_7307022_20180109_0129_Fractions.mrcs	MotionCorr/job081/Micrographs/GridSquare_7301408/FoilHole_7309984_Data_7307021_7307022_20180109_0129_Fractions.mrc	13174.4	12999.7	54.62	4.905
1794.115702	1489.45	000001@Extract/job146/Micrographs/GridSquare_7301408/FoilHole_7309984_Data_7307021_7307022_20180109_0129_Fractions.mrcs	MotionCorr/job081/Micrographs/GridSquare_7301408/FoilHole_7309984_Data_7307021_7307022_20180109_0129_Fractions.mrc	13174.4	12999.7	54.62	4.905
1794.115702	1489.45	000001@Extract/job146/Micrographs/GridSquare_7301408/FoilHole_7309984_Data_7307021_7307022_20180109_0129_Fractions.mrcs	MotionCorr/job081/Micrographs/GridSquare_7301408/FoilHole_7309984_Data_7307021_7307022_20180109_0129_Fractions.mrc	13174.4	12999.7	54.62	4.905
1794.115702	1489.45	000001@Extract/job146/Micrographs/GridSquare_7301408/FoilHole_7309984_Data_7307021_7307022_20180109_0129_Fractions.mrcs	MotionCorr/job081/Micrographs/GridSquare_7301408/FoilHole_7309984_Data_7307021_7307022_20180109_0129_Fractions.mrc	13174.4	12999.7	54.62	4.905
1794.115702	1489.45	000001@Extract/job146/Micrographs/GridSquare_7301408/FoilHole_7309984_Data_7307021_7307022_20180109_0129_Fractions.mrcs	MotionCorr/job081/Micrographs/GridSquare_7301408/FoilHole_7309984_Data_7307021_7307022_20180109_0129_Fractions.mrc	13174.4	12999.7	54.62	4.905
1963.371901	1049.39	000001@Extract/job146/Micrographs/GridSquare_7301408/FoilHole_7309985_Data_7307012_7307013_20180109_0131_Fractions.mrcs	MotionCorr/job081/Micrographs/GridSquare_7301408/FoilHole_7309985_Data_7307012_7307013_20180109_0131_Fractions.mrc	19911.2	19506.8	73.87	5.514
1963.371901	1049.39	000001@Extract/job146/Micrographs/GridSquare_7301408/FoilHole_7309985_Data_7307012_7307013_20180109_0131_Fractions.mrcs	MotionCorr/job081/Micrographs/GridSquare_7301408/FoilHole_7309985_Data_7307012_7307013_20180109_0131_Fractions.mrc	19911.2	19506.8	73.87	5.514
1963.371901	1049.39	000001@Extract/job146/Micrographs/GridSquare_7301408/FoilHole_7309985_Data_7307012_7307013_20180109_0131_Fractions.mrcs	MotionCorr/job081/Micrographs/GridSquare_7301408/FoilHole_7309985_Data_7307012_7307013_20180109_0131_Fractions.mrc	19911.2	19506.8	73.87	5.514
1963.371901	1049.39	000001@Extract/job146/Micrographs/GridSquare_7301408/FoilHole_7309985_Data_7307012_7307013_20180109_0131_Fractions.mrcs	MotionCorr/job081/Micrographs/GridSquare_7301408/FoilHole_7309985_Data_7307012_7307013_20180109_0131_Fractions.mrc	19911.2	19506.8	73.87	5.514
1963.371901	1049.39	000001@Extract/job146/Micrographs/GridSquare_7301408/FoilHole_7309985_Data_7307012_7307013_20180109_0131_Fractions.mrcs	MotionCorr/job081/Micrographs/GridSquare_7301408/FoilHole_7309985_Data_7307012_7307013_20180109_0131_Fractions.mrc	19911.2	19506.8	73.87	5.514
1464.066116	2598.08	000002@Extract/job146/Micrographs/GridSquare_7301408/FoilHole_7309985_Data_7307012_7307013_20180109_0131_Fractions.mrcs	MotionCorr/job081/Micrographs/GridSquare_7301408/FoilHole_7309985_Data_7307012_7307013_20180109_0131_Fractions.mrc	19911.2	19506.8	73.87	5.514
1464.066116	2598.08	000002@Extract/job146/Micrographs/GridSquare_7301408/FoilHole_7309985_Data_7307012_7307013_20180109_0131_Fractions.mrcs	MotionCorr/job081/Micrographs/GridSquare_7301408/FoilHole_7309985_Data_7307012_7307013_20180109_0131_Fractions.mrc	19911.2	19506.8	73.87	5.514
1464.066116	2598.08	000002@Extract/job146/Micrographs/GridSquare_7301408/FoilHole_7309985_Data_7307012_7307013_20180109_0131_Fractions.mrcs	MotionCorr/job081/Micrographs/GridSquare_7301408/FoilHole_7309985_Data_7307012_7307013_20180109_0131_Fractions.mrc	19911.2	19506.8	73.87	5.514
1464.066116	2598.08	000002@Extract/job146/Micrographs/GridSquare_7301408/FoilHole_7309985_Data_7307012_7307013_20180109_0131_Fractions.mrcs	MotionCorr/job081/Micrographs/GridSquare_7301408/FoilHole_7309985_Data_7307012_7307013_20180109_0131_Fractions.mrc	19911.2	19506.8	73.87	5.514
1464.066116	2598.08	000002@Extract/job146/Micrographs/GridSquare_7301408/FoilHole_7309985_Data_7307012_7307013_20180109_0131_Fractions.mrcs	MotionCorr/job081/Micrographs/GridSquare_7301408/FoilHole_7309985_Data_7307012_7307013_20180109_0131_Fractions.mrc	19911.2	19506.8	73.87	5.514
990.148760	2301.88	000001@Extract/job146/Micrographs/GridSquare_7301408/FoilHole_7309985_Data_7307021_7307022_20180109_0131_Fractions.mrcs	MotionCorr/job081/Micrographs/GridSquare_7301408/FoilHole_7309985_Data_7307021_7307022_20180109_0131_Fractions.mrc	20216.5	20086.4	81.89	6.171
990.148760	2301.88	000001@Extract/job146/Micrographs/GridSquare_7301408/FoilHole_7309985_Data_7307021_7307022_20180109_0131_Fractions.mrcs	MotionCorr/job081/Micrographs/GridSquare_7301408/FoilHole_7309985_Data_7307021_7307022_20180109_0131_Fractions.mrc	20216.5	20086.4	81.89	6.171
990.148760	2301.88	000001@Extract/job146/Micrographs/GridSquare_7301408/FoilHole_7309985_Data_7307021_7307022_20180109_0131_Fractions.mrcs	MotionCorr/job081/Micrographs/GridSquare_7301408/FoilHole_7309985_Data_7307021_7307022_20180109_0131_Fractions.mrc	20216.5	20086.4	81.89	6.171
990.148760	2301.88	000001@Extract/job146/Micrographs/GridSquare_7301408/FoilHole_7309985_Data_7307021_7307022_20180109_0131_Fractions.mrcs	MotionCorr/job081/Micrographs/GridSquare_7301408/FoilHole_7309985_Data_7307021_7307022_20180109_0131_Fractions.mrc	20216.5	20086.4	81.89	6.171
990.148760	2301.88	000001@Extract/job146/Micrographs/GridSquare_7301408/FoilHole_7309985_Data_7307021_7307022_20180109_0131_Fractions.mrcs	MotionCorr/job081/Micrographs/GridSquare_7301408/FoilHole_7309985_Data_7307021_7307022_20180109_0131_Fractions.mrc	20216.5	20086.4	81.89	6.171
1811.041322	1286.35	000001@Extract/job146/Micrographs/GridSquare_7301408/FoilHole_7309985_Data_7307042_7307043_20180109_0130_Fractions.mrcs	MotionCorr/job081/Micrographs/GridSquare_7301408/FoilHole_7309985_Data_7307042_7307043_20180109_0130_Fractions.mrc	18883.9	19346.6	23.13	5.497
1811.041322	1286.35	000001@Extract/job146/Micrographs/GridSquare_7301408/FoilHole_7309985_Data_7307042_7307043_20180109_0130_Fractions.mrcs	MotionCorr/job081/Micrographs/GridSquare_7301408/FoilHole_7309985_Data_7307042_7307043_20180109_0130_Fractions.mrc	18883.9	19346.6	23.13	5.497
1811.041322	1286.35	000001@Extract/job146/Micrographs/GridSquare_7301408/FoilHole_7309985_Data_7307042_7307043_20180109_0130_Fractions.mrcs	MotionCorr/job081/Micrographs/GridSquare_7301408/FoilHole_7309985_Data_7307042_7307043_20180109_0130_Fractions.mrc	18883.9	19346.6	23.13	5.497
1811.041322	1286.35	000001@Extract/job146/Micrographs/GridSquare_7301408/FoilHole_7309985_Data_7307042_7307043_20180109_0130_Fractions.mrcs	MotionCorr/job081/Micrographs/GridSquare_7301408/FoilHole_7309985_Data_7307042_7307043_20180109_0130_Fractions.mrc	18883.9	19346.6	23.13	5.497
1811.041322	1286.35	000001@Extract/job146/Micrographs/GridSquare_7301408/FoilHole_7309985_Data_7307042_7307043_20180109_0130_Fractions.mrcs	MotionCorr/job081/Micrographs/GridSquare_7301408/FoilHole_7309985_Data_7307042_7307043_20180109_0130_Fractions.mrc	18883.9	19346.6	23.13	5.497
1929.520661	2428.83	000002@Extract/job146/Micrographs/GridSquare_7301408/FoilHole_7309985_Data_7307042_7307043_20180109_0130_Fractions.mrcs	MotionCorr/job081/Micrographs/GridSquare_7301408/FoilHole_7309985_Data_7307042_7307043_20180109_0130_Fractions.mrc	18883.9	19346.6	23.13	5.497
1929.520661	2428.83	000002@Extract/job146/Micrographs/GridSquare_7301408/FoilHole_7309985_Data_7307042_7307043_20180109_0130_Fractions.mrcs	MotionCorr/job081/Micrographs/GridSquare_7301408/FoilHole_7309985_Data_7307042_7307043_20180109_0130_Fractions.mrc	18883.9	19346.6	23.13	5.497
1929.520661	2428.83	000002@Extract/job146/Micrographs/GridSquare_7301408/FoilHole_7309985_Data_7307042_7307043_20180109_0130_Fractions.mrcs	MotionCorr/job081/Micrographs/GridSquare_7301408/FoilHole_7309985_Data_7307042_7307043_20180109_0130_Fractions.mrc	18883.9	19346.6	23.13	5.497
1929.520661	2428.83	000002@Extract/job146/Micrographs/GridSquare_7301408/FoilHole_7309985_Data_7307042_7307043_20180109_0130_Fractions.mrcs	MotionCorr/job081/Micrographs/GridSquare_7301408/FoilHole_7309985_Data_7307042_7307043_20180109_0130_Fractions.mrc	18883.9	19346.6	23.13	5.497
1929.520661	2428.83	000002@Extract/job146/Micrographs/GridSquare_7301408/FoilHole_7309985_Data_7307042_7307043_20180109_0130_Fractions.mrcs	MotionCorr/job081/Micrographs/GridSquare_7301408/FoilHole_7309985_Data_7307042_7307043_20180109_0130_Fractions.mrc	18883.9	19346.6	23.13	5.497
3334.347107	482.38	000003@Extract/job146/Micrographs/GridSquare_7301408/FoilHole_7309985_Data_7307042_7307043_20180109_0130_Fractions.mrcs	MotionCorr/job081/Micrographs/GridSquare_7301408/FoilHole_7309985_Data_7307042_7307043_20180109_0130_Fractions.mrc	18883.9	19346.6	23.13	5.497
3334.347107	482.38	000003@Extract/job146/Micrographs/GridSquare_7301408/FoilHole_7309985_Data_7307042_7307043_20180109_0130_Fractions.mrcs	MotionCorr/job081/Micrographs/GridSquare_7301408/FoilHole_7309985_Data_7307042_7307043_20180109_0130_Fractions.mrc	18883.9	19346.6	23.13	5.497
3334.347107	482.38	000003@Extract/job146/Micrographs/GridSquare_7301408/FoilHole_7309985_Data_7307042_7307043_20180109_0130_Fractions.mrcs	MotionCorr/job081/Micrographs/GridSquare_7301408/FoilHole_7309985_Data_7307042_7307043_20180109_0130_Fractions.mrc	18883.9	19346.6	23.13	5.497
3334.347107	482.38	000003@Extract/job146/Micrographs/GridSquare_7301408/FoilHole_7309985_Data_7307042_7307043_20180109_0130_Fractions.mrcs	MotionCorr/job081/Micrographs/GridSquare_7301408/FoilHole_7309985_Data_7307042_7307043_20180109_0130_Fractions.mrc	18883.9	19346.6	23.13	5.497
3334.347107	482.38	000003@Extract/job146/Micrographs/GridSquare_7301408/FoilHole_7309985_Data_7307042_7307043_20180109_0130_Fractions.mrcs	MotionCorr/job081/Micrographs/GridSquare_7301408/FoilHole_7309985_Data_7307042_7307043_20180109_0130_Fractions.mrc	18883.9	19346.6	23.13	5.497
1167.867769	2039.54	000002@Extract/job146/Micrographs/GridSquare_7301408/FoilHole_7309987_Data_7307012_7307013_20180109_0133_Fractions.mrcs	MotionCorr/job081/Micrographs/GridSquare_7301408/FoilHole_7309987_Data_7307012_7307013_20180109_0133_Fractions.mrc	17652.3	18028	74.81	6.729
1167.867769	2039.54	000002@Extract/job146/Micrographs/GridSquare_7301408/FoilHole_7309987_Data_7307012_7307013_20180109_0133_Fractions.mrcs	MotionCorr/job081/Micrographs/GridSquare_7301408/FoilHole_7309987_Data_7307012_7307013_20180109_0133_Fractions.mrc	17652.3	18028	74.81	6.729
1167.867769	2039.54	000002@Extract/job146/Micrographs/GridSquare_7301408/FoilHole_7309987_Data_7307012_7307013_20180109_0133_Fractions.mrcs	MotionCorr/job081/Micrographs/GridSquare_7301408/FoilHole_7309987_Data_7307012_7307013_20180109_0133_Fractions.mrc	17652.3	18028	74.81	6.729
1167.867769	2039.54	000002@Extract/job146/Micrographs/GridSquare_7301408/FoilHole_7309987_Data_7307012_7307013_20180109_0133_Fractions.mrcs	MotionCorr/job081/Micrographs/GridSquare_7301408/FoilHole_7309987_Data_7307012_7307013_20180109_0133_Fractions.mrc	17652.3	18028	74.81	6.729
1167.867769	2039.54	000002@Extract/job146/Micrographs/GridSquare_7301408/FoilHole_7309987_Data_7307012_7307013_20180109_0133_Fractions.mrcs	MotionCorr/job081/Micrographs/GridSquare_7301408/FoilHole_7309987_Data_7307012_7307013_20180109_0133_Fractions.mrc	17652.3	18028	74.81	6.729
1531.768595	448.529	000001@Extract/job146/Micrographs/GridSquare_7301408/FoilHole_7309987_Data_7307012_7307013_20180109_0133_Fractions.mrcs	MotionCorr/job081/Micrographs/GridSquare_7301408/FoilHole_7309987_Data_7307012_7307013_20180109_0133_Fractions.mrc	17652.3	18028	74.81	6.729
1531.768595	448.529	000001@Extract/job146/Micrographs/GridSquare_7301408/FoilHole_7309987_Data_7307012_7307013_20180109_0133_Fractions.mrcs	MotionCorr/job081/Micrographs/GridSquare_7301408/FoilHole_7309987_Data_7307012_7307013_20180109_0133_Fractions.mrc	17652.3	18028	74.81	6.729
1531.768595	448.529	000001@Extract/job146/Micrographs/GridSquare_7301408/FoilHole_7309987_Data_7307012_7307013_20180109_0133_Fractions.mrcs	MotionCorr/job081/Micrographs/GridSquare_7301408/FoilHole_7309987_Data_7307012_7307013_20180109_0133_Fractions.mrc	17652.3	18028	74.81	6.729
1531.768595	448.529	000001@Extract/job146/Micrographs/GridSquare_7301408/FoilHole_7309987_Data_7307012_7307013_20180109_0133_Fractions.mrcs	MotionCorr/job081/Micrographs/GridSquare_7301408/FoilHole_7309987_Data_7307012_7307013_20180109_0133_Fractions.mrc	17652.3	18028	74.81	6.729
1531.768595	448.529	000001@Extract/job146/Micrographs/GridSquare_7301408/FoilHole_7309987_Data_7307012_7307013_20180109_0133_Fractions.mrcs	MotionCorr/job081/Micrographs/GridSquare_7301408/FoilHole_7309987_Data_7307012_7307013_20180109_0133_Fractions.mrc	17652.3	18028	74.81	6.729
1726.413223	1091.7	000001@Extract/job146/Micrographs/GridSquare_7301408/FoilHole_7309987_Data_7307021_7307022_20180109_0133_Fractions.mrcs	MotionCorr/job081/Micrographs/GridSquare_7301408/FoilHole_7309987_Data_7307021_7307022_20180109_0133_Fractions.mrc	17942.2	17807.8	45.24	5.225
1726.413223	1091.7	000001@Extract/job146/Micrographs/GridSquare_7301408/FoilHole_7309987_Data_7307021_7307022_20180109_0133_Fractions.mrcs	MotionCorr/job081/Micrographs/GridSquare_7301408/FoilHole_7309987_Data_7307021_7307022_20180109_0133_Fractions.mrc	17942.2	17807.8	45.24	5.225
1726.413223	1091.7	000001@Extract/job146/Micrographs/GridSquare_7301408/FoilHole_7309987_Data_7307021_7307022_20180109_0133_Fractions.mrcs	MotionCorr/job081/Micrographs/GridSquare_7301408/FoilHole_7309987_Data_7307021_7307022_20180109_0133_Fractions.mrc	17942.2	17807.8	45.24	5.225
1726.413223	1091.7	000001@Extract/job146/Micrographs/GridSquare_7301408/FoilHole_7309987_Data_7307021_7307022_20180109_0133_Fractions.mrcs	MotionCorr/job081/Micrographs/GridSquare_7301408/FoilHole_7309987_Data_7307021_7307022_20180109_0133_Fractions.mrc	17942.2	17807.8	45.24	5.225
1726.413223	1091.7	000001@Extract/job146/Micrographs/GridSquare_7301408/FoilHole_7309987_Data_7307021_7307022_20180109_0133_Fractions.mrcs	MotionCorr/job081/Micrographs/GridSquare_7301408/FoilHole_7309987_Data_7307021_7307022_20180109_0133_Fractions.mrc	17942.2	17807.8	45.24	5.225
626.247934	1320.2	000002@Extract/job146/Micrographs/GridSquare_7301408/FoilHole_7309987_Data_7307021_7307022_20180109_0133_Fractions.mrcs	MotionCorr/job081/Micrographs/GridSquare_7301408/FoilHole_7309987_Data_7307021_7307022_20180109_0133_Fractions.mrc	17942.2	17807.8	45.24	5.225
626.247934	1320.2	000002@Extract/job146/Micrographs/GridSquare_7301408/FoilHole_7309987_Data_7307021_7307022_20180109_0133_Fractions.mrcs	MotionCorr/job081/Micrographs/GridSquare_7301408/FoilHole_7309987_Data_7307021_7307022_20180109_0133_Fractions.mrc	17942.2	17807.8	45.24	5.225
626.247934	1320.2	000002@Extract/job146/Micrographs/GridSquare_7301408/FoilHole_7309987_Data_7307021_7307022_20180109_0133_Fractions.mrcs	MotionCorr/job081/Micrographs/GridSquare_7301408/FoilHole_7309987_Data_7307021_7307022_20180109_0133_Fractions.mrc	17942.2	17807.8	45.24	5.225
626.247934	1320.2	000002@Extract/job146/Micrographs/GridSquare_7301408/FoilHole_7309987_Data_7307021_7307022_20180109_0133_Fractions.mrcs	MotionCorr/job081/Micrographs/GridSquare_7301408/FoilHole_7309987_Data_7307021_7307022_20180109_0133_Fractions.mrc	17942.2	17807.8	45.24	5.225
626.247934	1320.2	000002@Extract/job146/Micrographs/GridSquare_7301408/FoilHole_7309987_Data_7307021_7307022_20180109_0133_Fractions.mrcs	MotionCorr/job081/Micrographs/GridSquare_7301408/FoilHole_7309987_Data_7307021_7307022_20180109_0133_Fractions.mrc	17942.2	17807.8	45.24	5.225
1946.446281	1176.33	000002@Extract/job146/Micrographs/GridSquare_7301408/FoilHole_7309987_Data_7307033_7307034_20180109_0134_Fractions.mrcs	MotionCorr/job081/Micrographs/GridSquare_7301408/FoilHole_7309987_Data_7307033_7307034_20180109_0134_Fractions.mrc	17830.5	17585.6	60.33	5.218
1946.446281	1176.33	000002@Extract/job146/Micrographs/GridSquare_7301408/FoilHole_7309987_Data_7307033_7307034_20180109_0134_Fractions.mrcs	MotionCorr/job081/Micrographs/GridSquare_7301408/FoilHole_7309987_Data_7307033_7307034_20180109_0134_Fractions.mrc	17830.5	17585.6	60.33	5.218
1946.446281	1176.33	000002@Extract/job146/Micrographs/GridSquare_7301408/FoilHole_7309987_Data_7307033_7307034_20180109_0134_Fractions.mrcs	MotionCorr/job081/Micrographs/GridSquare_7301408/FoilHole_7309987_Data_7307033_7307034_20180109_0134_Fractions.mrc	17830.5	17585.6	60.33	5.218
1946.446281	1176.33	000002@Extract/job146/Micrographs/GridSquare_7301408/FoilHole_7309987_Data_7307033_7307034_20180109_0134_Fractions.mrcs	MotionCorr/job081/Micrographs/GridSquare_7301408/FoilHole_7309987_Data_7307033_7307034_20180109_0134_Fractions.mrc	17830.5	17585.6	60.33	5.218
1946.446281	1176.33	000002@Extract/job146/Micrographs/GridSquare_7301408/FoilHole_7309987_Data_7307033_7307034_20180109_0134_Fractions.mrcs	MotionCorr/job081/Micrographs/GridSquare_7301408/FoilHole_7309987_Data_7307033_7307034_20180109_0134_Fractions.mrc	17830.5	17585.6	60.33	5.218
2048.000000	3165.09	000003@Extract/job146/Micrographs/GridSquare_7301408/FoilHole_7309987_Data_7307033_7307034_20180109_0134_Fractions.mrcs	MotionCorr/job081/Micrographs/GridSquare_7301408/FoilHole_7309987_Data_7307033_7307034_20180109_0134_Fractions.mrc	17830.5	17585.6	60.33	5.218
2048.000000	3165.09	000003@Extract/job146/Micrographs/GridSquare_7301408/FoilHole_7309987_Data_7307033_7307034_20180109_0134_Fractions.mrcs	MotionCorr/job081/Micrographs/GridSquare_7301408/FoilHole_7309987_Data_7307033_7307034_20180109_0134_Fractions.mrc	17830.5	17585.6	60.33	5.218
2048.000000	3165.09	000003@Extract/job146/Micrographs/GridSquare_7301408/FoilHole_7309987_Data_7307033_7307034_20180109_0134_Fractions.mrcs	MotionCorr/job081/Micrographs/GridSquare_7301408/FoilHole_7309987_Data_7307033_7307034_20180109_0134_Fractions.mrc	17830.5	17585.6	60.33	5.218
2048.000000	3165.09	000003@Extract/job146/Micrographs/GridSquare_7301408/FoilHole_7309987_Data_7307033_7307034_20180109_0134_Fractions.mrcs	MotionCorr/job081/Micrographs/GridSquare_7301408/FoilHole_7309987_Data_7307033_7307034_20180109_0134_Fractions.mrc	17830.5	17585.6	60.33	5.218
2048.000000	3165.09	000003@Extract/job146/Micrographs/GridSquare_7301408/FoilHole_7309987_Data_7307033_7307034_20180109_0134_Fractions.mrcs	MotionCorr/job081/Micrographs/GridSquare_7301408/FoilHole_7309987_Data_7307033_7307034_20180109_0134_Fractions.mrc	17830.5	17585.6	60.33	5.218
787.041322	558.545	000001@Extract/job146/Micrographs/GridSquare_7301408/FoilHole_7309987_Data_7307033_7307034_20180109_0134_Fractions.mrcs	MotionCorr/job081/Micrographs/GridSquare_7301408/FoilHole_7309987_Data_7307033_7307034_20180109_0134_Fractions.mrc	17830.5	17585.6	60.33	5.218
787.041322	558.545	000001@Extract/job146/Micrographs/GridSquare_7301408/FoilHole_7309987_Data_7307033_7307034_20180109_0134_Fractions.mrcs	MotionCorr/job081/Micrographs/GridSquare_7301408/FoilHole_7309987_Data_7307033_7307034_20180109_0134_Fractions.mrc	17830.5	17585.6	60.33	5.218
787.041322	558.545	000001@Extract/job146/Micrographs/GridSquare_7301408/FoilHole_7309987_Data_7307033_7307034_20180109_0134_Fractions.mrcs	MotionCorr/job081/Micrographs/GridSquare_7301408/FoilHole_7309987_Data_7307033_7307034_20180109_0134_Fractions.mrc	17830.5	17585.6	60.33	5.218
787.041322	558.545	000001@Extract/job146/Micrographs/GridSquare_7301408/FoilHole_7309987_Data_7307033_7307034_20180109_0134_Fractions.mrcs	MotionCorr/job081/Micrographs/GridSquare_7301408/FoilHole_7309987_Data_7307033_7307034_20180109_0134_Fractions.mrc	17830.5	17585.6	60.33	5.218
787.041322	558.545	000001@Extract/job146/Micrographs/GridSquare_7301408/FoilHole_7309987_Data_7307033_7307034_20180109_0134_Fractions.mrcs	MotionCorr/job081/Micrographs/GridSquare_7301408/FoilHole_7309987_Data_7307033_7307034_20180109_0134_Fractions.mrc	17830.5	17585.6	60.33	5.218
1083.239669	1929.52	000002@Extract/job146/Micrographs/GridSquare_7301408/FoilHole_7309988_Data_7307012_7307013_20180109_0135_Fractions.mrcs	MotionCorr/job081/Micrographs/GridSquare_7301408/FoilHole_7309988_Data_7307012_7307013_20180109_0135_Fractions.mrc	20302.3	20346.1	22.62	6.277
1083.239669	1929.52	000002@Extract/job146/Micrographs/GridSquare_7301408/FoilHole_7309988_Data_7307012_7307013_20180109_0135_Fractions.mrcs	MotionCorr/job081/Micrographs/GridSquare_7301408/FoilHole_7309988_Data_7307012_7307013_20180109_0135_Fractions.mrc	20302.3	20346.1	22.62	6.277
1083.239669	1929.52	000002@Extract/job146/Micrographs/GridSquare_7301408/FoilHole_7309988_Data_7307012_7307013_20180109_0135_Fractions.mrcs	MotionCorr/job081/Micrographs/GridSquare_7301408/FoilHole_7309988_Data_7307012_7307013_20180109_0135_Fractions.mrc	20302.3	20346.1	22.62	6.277
1083.239669	1929.52	000002@Extract/job146/Micrographs/GridSquare_7301408/FoilHole_7309988_Data_7307012_7307013_20180109_0135_Fractions.mrcs	MotionCorr/job081/Micrographs/GridSquare_7301408/FoilHole_7309988_Data_7307012_7307013_20180109_0135_Fractions.mrc	20302.3	20346.1	22.62	6.277
1083.239669	1929.52	000002@Extract/job146/Micrographs/GridSquare_7301408/FoilHole_7309988_Data_7307012_7307013_20180109_0135_Fractions.mrcs	MotionCorr/job081/Micrographs/GridSquare_7301408/FoilHole_7309988_Data_7307012_7307013_20180109_0135_Fractions.mrc	20302.3	20346.1	22.62	6.277
448.528926	3182.02	000004@Extract/job146/Micrographs/GridSquare_7301408/FoilHole_7309988_Data_7307012_7307013_20180109_0135_Fractions.mrcs	MotionCorr/job081/Micrographs/GridSquare_7301408/FoilHole_7309988_Data_7307012_7307013_20180109_0135_Fractions.mrc	20302.3	20346.1	22.62	6.277
448.528926	3182.02	000004@Extract/job146/Micrographs/GridSquare_7301408/FoilHole_7309988_Data_7307012_7307013_20180109_0135_Fractions.mrcs	MotionCorr/job081/Micrographs/GridSquare_7301408/FoilHole_7309988_Data_7307012_7307013_20180109_0135_Fractions.mrc	20302.3	20346.1	22.62	6.277
448.528926	3182.02	000004@Extract/job146/Micrographs/GridSquare_7301408/FoilHole_7309988_Data_7307012_7307013_20180109_0135_Fractions.mrcs	MotionCorr/job081/Micrographs/GridSquare_7301408/FoilHole_7309988_Data_7307012_7307013_20180109_0135_Fractions.mrc	20302.3	20346.1	22.62	6.277
448.528926	3182.02	000004@Extract/job146/Micrographs/GridSquare_7301408/FoilHole_7309988_Data_7307012_7307013_20180109_0135_Fractions.mrcs	MotionCorr/job081/Micrographs/GridSquare_7301408/FoilHole_7309988_Data_7307012_7307013_20180109_0135_Fractions.mrc	20302.3	20346.1	22.62	6.277
448.528926	3182.02	000004@Extract/job146/Micrographs/GridSquare_7301408/FoilHole_7309988_Data_7307012_7307013_20180109_0135_Fractions.mrcs	MotionCorr/job081/Micrographs/GridSquare_7301408/FoilHole_7309988_Data_7307012_7307013_20180109_0135_Fractions.mrc	20302.3	20346.1	22.62	6.277
2801.190083	2513.45	000004@Extract/job146/Micrographs/GridSquare_7301408/FoilHole_7309988_Data_7307021_7307022_20180109_0135_Fractions.mrcs	MotionCorr/job081/Micrographs/GridSquare_7301408/FoilHole_7309988_Data_7307021_7307022_20180109_0135_Fractions.mrc	21056.2	20635.2	46.12	5.539
2801.190083	2513.45	000004@Extract/job146/Micrographs/GridSquare_7301408/FoilHole_7309988_Data_7307021_7307022_20180109_0135_Fractions.mrcs	MotionCorr/job081/Micrographs/GridSquare_7301408/FoilHole_7309988_Data_7307021_7307022_20180109_0135_Fractions.mrc	21056.2	20635.2	46.12	5.539
2801.190083	2513.45	000004@Extract/job146/Micrographs/GridSquare_7301408/FoilHole_7309988_Data_7307021_7307022_20180109_0135_Fractions.mrcs	MotionCorr/job081/Micrographs/GridSquare_7301408/FoilHole_7309988_Data_7307021_7307022_20180109_0135_Fractions.mrc	21056.2	20635.2	46.12	5.539
2801.190083	2513.45	000004@Extract/job146/Micrographs/GridSquare_7301408/FoilHole_7309988_Data_7307021_7307022_20180109_0135_Fractions.mrcs	MotionCorr/job081/Micrographs/GridSquare_7301408/FoilHole_7309988_Data_7307021_7307022_20180109_0135_Fractions.mrc	21056.2	20635.2	46.12	5.539
2801.190083	2513.45	000004@Extract/job146/Micrographs/GridSquare_7301408/FoilHole_7309988_Data_7307021_7307022_20180109_0135_Fractions.mrcs	MotionCorr/job081/Micrographs/GridSquare_7301408/FoilHole_7309988_Data_7307021_7307022_20180109_0135_Fractions.mrc	21056.2	20635.2	46.12	5.539
3605.157025	1921.06	000003@Extract/job146/Micrographs/GridSquare_7301408/FoilHole_7309988_Data_7307033_7307034_20180109_0136_Fractions.mrcs	MotionCorr/job081/Micrographs/GridSquare_7301408/FoilHole_7309988_Data_7307033_7307034_20180109_0136_Fractions.mrc	20809.6	20551.1	29.96	5.144
3605.157025	1921.06	000003@Extract/job146/Micrographs/GridSquare_7301408/FoilHole_7309988_Data_7307033_7307034_20180109_0136_Fractions.mrcs	MotionCorr/job081/Micrographs/GridSquare_7301408/FoilHole_7309988_Data_7307033_7307034_20180109_0136_Fractions.mrc	20809.6	20551.1	29.96	5.144
3605.157025	1921.06	000003@Extract/job146/Micrographs/GridSquare_7301408/FoilHole_7309988_Data_7307033_7307034_20180109_0136_Fractions.mrcs	MotionCorr/job081/Micrographs/GridSquare_7301408/FoilHole_7309988_Data_7307033_7307034_20180109_0136_Fractions.mrc	20809.6	20551.1	29.96	5.144
3605.157025	1921.06	000003@Extract/job146/Micrographs/GridSquare_7301408/FoilHole_7309988_Data_7307033_7307034_20180109_0136_Fractions.mrcs	MotionCorr/job081/Micrographs/GridSquare_7301408/FoilHole_7309988_Data_7307033_7307034_20180109_0136_Fractions.mrc	20809.6	20551.1	29.96	5.144
3605.157025	1921.06	000003@Extract/job146/Micrographs/GridSquare_7301408/FoilHole_7309988_Data_7307033_7307034_20180109_0136_Fractions.mrcs	MotionCorr/job081/Micrographs/GridSquare_7301408/FoilHole_7309988_Data_7307033_7307034_20180109_0136_Fractions.mrc	20809.6	20551.1	29.96	5.144
499.305785	3545.92	000004@Extract/job146/Micrographs/GridSquare_7301408/FoilHole_7309988_Data_7307033_7307034_20180109_0136_Fractions.mrcs	MotionCorr/job081/Micrographs/GridSquare_7301408/FoilHole_7309988_Data_7307033_7307034_20180109_0136_Fractions.mrc	20809.6	20551.1	29.96	5.144
499.305785	3545.92	000004@Extract/job146/Micrographs/GridSquare_7301408/FoilHole_7309988_Data_7307033_7307034_20180109_0136_Fractions.mrcs	MotionCorr/job081/Micrographs/GridSquare_7301408/FoilHole_7309988_Data_7307033_7307034_20180109_0136_Fractions.mrc	20809.6	20551.1	29.96	5.144
499.305785	3545.92	000004@Extract/job146/Micrographs/GridSquare_7301408/FoilHole_7309988_Data_7307033_7307034_20180109_0136_Fractions.mrcs	MotionCorr/job081/Micrographs/GridSquare_7301408/FoilHole_7309988_Data_7307033_7307034_20180109_0136_Fractions.mrc	20809.6	20551.1	29.96	5.144
499.305785	3545.92	000004@Extract/job146/Micrographs/GridSquare_7301408/FoilHole_7309988_Data_7307033_7307034_20180109_0136_Fractions.mrcs	MotionCorr/job081/Micrographs/GridSquare_7301408/FoilHole_7309988_Data_7307033_7307034_20180109_0136_Fractions.mrc	20809.6	20551.1	29.96	5.144
499.305785	3545.92	000004@Extract/job146/Micrographs/GridSquare_7301408/FoilHole_7309988_Data_7307033_7307034_20180109_0136_Fractions.mrcs	MotionCorr/job081/Micrographs/GridSquare_7301408/FoilHole_7309988_Data_7307033_7307034_20180109_0136_Fractions.mrc	20809.6	20551.1	29.96	5.144
2538.842975	2657.32	000001@Extract/job146/Micrographs/GridSquare_7301408/FoilHole_7309988_Data_7307042_7307043_20180109_0135_Fractions.mrcs	MotionCorr/job081/Micrographs/GridSquare_7301408/FoilHole_7309988_Data_7307042_7307043_20180109_0135_Fractions.mrc	20169.8	20379.3	55.19	5.493
2538.842975	2657.32	000001@Extract/job146/Micrographs/GridSquare_7301408/FoilHole_7309988_Data_7307042_7307043_20180109_0135_Fractions.mrcs	MotionCorr/job081/Micrographs/GridSquare_7301408/FoilHole_7309988_Data_7307042_7307043_20180109_0135_Fractions.mrc	20169.8	20379.3	55.19	5.493
2538.842975	2657.32	000001@Extract/job146/Micrographs/GridSquare_7301408/FoilHole_7309988_Data_7307042_7307043_20180109_0135_Fractions.mrcs	MotionCorr/job081/Micrographs/GridSquare_7301408/FoilHole_7309988_Data_7307042_7307043_20180109_0135_Fractions.mrc	20169.8	20379.3	55.19	5.493
2538.842975	2657.32	000001@Extract/job146/Micrographs/GridSquare_7301408/FoilHole_7309988_Data_7307042_7307043_20180109_0135_Fractions.mrcs	MotionCorr/job081/Micrographs/GridSquare_7301408/FoilHole_7309988_Data_7307042_7307043_20180109_0135_Fractions.mrc	20169.8	20379.3	55.19	5.493
2538.842975	2657.32	000001@Extract/job146/Micrographs/GridSquare_7301408/FoilHole_7309988_Data_7307042_7307043_20180109_0135_Fractions.mrcs	MotionCorr/job081/Micrographs/GridSquare_7301408/FoilHole_7309988_Data_7307042_7307043_20180109_0135_Fractions.mrc	20169.8	20379.3	55.19	5.493
3520.528926	2572.69	000001@Extract/job146/Micrographs/GridSquare_7301408/FoilHole_7309989_Data_7307012_7307013_20180109_0137_Fractions.mrcs	MotionCorr/job081/Micrographs/GridSquare_7301408/FoilHole_7309989_Data_7307012_7307013_20180109_0137_Fractions.mrc	15306.8	15167.8	59.54	3.988
3520.528926	2572.69	000001@Extract/job146/Micrographs/GridSquare_7301408/FoilHole_7309989_Data_7307012_7307013_20180109_0137_Fractions.mrcs	MotionCorr/job081/Micrographs/GridSquare_7301408/FoilHole_7309989_Data_7307012_7307013_20180109_0137_Fractions.mrc	15306.8	15167.8	59.54	3.988
3520.528926	2572.69	000001@Extract/job146/Micrographs/GridSquare_7301408/FoilHole_7309989_Data_7307012_7307013_20180109_0137_Fractions.mrcs	MotionCorr/job081/Micrographs/GridSquare_7301408/FoilHole_7309989_Data_7307012_7307013_20180109_0137_Fractions.mrc	15306.8	15167.8	59.54	3.988
3520.528926	2572.69	000001@Extract/job146/Micrographs/GridSquare_7301408/FoilHole_7309989_Data_7307012_7307013_20180109_0137_Fractions.mrcs	MotionCorr/job081/Micrographs/GridSquare_7301408/FoilHole_7309989_Data_7307012_7307013_20180109_0137_Fractions.mrc	15306.8	15167.8	59.54	3.988
3520.528926	2572.69	000001@Extract/job146/Micrographs/GridSquare_7301408/FoilHole_7309989_Data_7307012_7307013_20180109_0137_Fractions.mrcs	MotionCorr/job081/Micrographs/GridSquare_7301408/FoilHole_7309989_Data_7307012_7307013_20180109_0137_Fractions.mrc	15306.8	15167.8	59.54	3.988
668.561983	2750.41	000002@Extract/job146/Micrographs/GridSquare_7301408/FoilHole_7309989_Data_7307021_7307022_20180109_0137_Fractions.mrcs	MotionCorr/job081/Micrographs/GridSquare_7301408/FoilHole_7309989_Data_7307021_7307022_20180109_0137_Fractions.mrc	15938.6	15752.9	68.38	6.862
668.561983	2750.41	000002@Extract/job146/Micrographs/GridSquare_7301408/FoilHole_7309989_Data_7307021_7307022_20180109_0137_Fractions.mrcs	MotionCorr/job081/Micrographs/GridSquare_7301408/FoilHole_7309989_Data_7307021_7307022_20180109_0137_Fractions.mrc	15938.6	15752.9	68.38	6.862
668.561983	2750.41	000002@Extract/job146/Micrographs/GridSquare_7301408/FoilHole_7309989_Data_7307021_7307022_20180109_0137_Fractions.mrcs	MotionCorr/job081/Micrographs/GridSquare_7301408/FoilHole_7309989_Data_7307021_7307022_20180109_0137_Fractions.mrc	15938.6	15752.9	68.38	6.862
668.561983	2750.41	000002@Extract/job146/Micrographs/GridSquare_7301408/FoilHole_7309989_Data_7307021_7307022_20180109_0137_Fractions.mrcs	MotionCorr/job081/Micrographs/GridSquare_7301408/FoilHole_7309989_Data_7307021_7307022_20180109_0137_Fractions.mrc	15938.6	15752.9	68.38	6.862
668.561983	2750.41	000002@Extract/job146/Micrographs/GridSquare_7301408/FoilHole_7309989_Data_7307021_7307022_20180109_0137_Fractions.mrcs	MotionCorr/job081/Micrographs/GridSquare_7301408/FoilHole_7309989_Data_7307021_7307022_20180109_0137_Fractions.mrc	15938.6	15752.9	68.38	6.862
1210.181818	3097.39	000002@Extract/job146/Micrographs/GridSquare_7301408/FoilHole_7309989_Data_7307033_7307034_20180109_0138_Fractions.mrcs	MotionCorr/job081/Micrographs/GridSquare_7301408/FoilHole_7309989_Data_7307033_7307034_20180109_0138_Fractions.mrc	15221.9	15340.7	28.77	5.274
1210.181818	3097.39	000002@Extract/job146/Micrographs/GridSquare_7301408/FoilHole_7309989_Data_7307033_7307034_20180109_0138_Fractions.mrcs	MotionCorr/job081/Micrographs/GridSquare_7301408/FoilHole_7309989_Data_7307033_7307034_20180109_0138_Fractions.mrc	15221.9	15340.7	28.77	5.274
1210.181818	3097.39	000002@Extract/job146/Micrographs/GridSquare_7301408/FoilHole_7309989_Data_7307033_7307034_20180109_0138_Fractions.mrcs	MotionCorr/job081/Micrographs/GridSquare_7301408/FoilHole_7309989_Data_7307033_7307034_20180109_0138_Fractions.mrc	15221.9	15340.7	28.77	5.274
1210.181818	3097.39	000002@Extract/job146/Micrographs/GridSquare_7301408/FoilHole_7309989_Data_7307033_7307034_20180109_0138_Fractions.mrcs	MotionCorr/job081/Micrographs/GridSquare_7301408/FoilHole_7309989_Data_7307033_7307034_20180109_0138_Fractions.mrc	15221.9	15340.7	28.77	5.274
1210.181818	3097.39	000002@Extract/job146/Micrographs/GridSquare_7301408/FoilHole_7309989_Data_7307033_7307034_20180109_0138_Fractions.mrcs	MotionCorr/job081/Micrographs/GridSquare_7301408/FoilHole_7309989_Data_7307033_7307034_20180109_0138_Fractions.mrc	15221.9	15340.7	28.77	5.274
2344.198347	2293.42	000002@Extract/job146/Micrographs/GridSquare_7301408/FoilHole_7309989_Data_7307042_7307043_20180109_0137_Fractions.mrcs	MotionCorr/job081/Micrographs/GridSquare_7301408/FoilHole_7309989_Data_7307042_7307043_20180109_0137_Fractions.mrc	14188.5	14063.5	83.74	6.566
2344.198347	2293.42	000002@Extract/job146/Micrographs/GridSquare_7301408/FoilHole_7309989_Data_7307042_7307043_20180109_0137_Fractions.mrcs	MotionCorr/job081/Micrographs/GridSquare_7301408/FoilHole_7309989_Data_7307042_7307043_20180109_0137_Fractions.mrc	14188.5	14063.5	83.74	6.566
2344.198347	2293.42	000002@Extract/job146/Micrographs/GridSquare_7301408/FoilHole_7309989_Data_7307042_7307043_20180109_0137_Fractions.mrcs	MotionCorr/job081/Micrographs/GridSquare_7301408/FoilHole_7309989_Data_7307042_7307043_20180109_0137_Fractions.mrc	14188.5	14063.5	83.74	6.566
2344.198347	2293.42	000002@Extract/job146/Micrographs/GridSquare_7301408/FoilHole_7309989_Data_7307042_7307043_20180109_0137_Fractions.mrcs	MotionCorr/job081/Micrographs/GridSquare_7301408/FoilHole_7309989_Data_7307042_7307043_20180109_0137_Fractions.mrc	14188.5	14063.5	83.74	6.566
2344.198347	2293.42	000002@Extract/job146/Micrographs/GridSquare_7301408/FoilHole_7309989_Data_7307042_7307043_20180109_0137_Fractions.mrcs	MotionCorr/job081/Micrographs/GridSquare_7301408/FoilHole_7309989_Data_7307042_7307043_20180109_0137_Fractions.mrc	14188.5	14063.5	83.74	6.566
1506.380165	3393.59	000003@Extract/job146/Micrographs/GridSquare_7301408/FoilHole_7309989_Data_7307042_7307043_20180109_0137_Fractions.mrcs	MotionCorr/job081/Micrographs/GridSquare_7301408/FoilHole_7309989_Data_7307042_7307043_20180109_0137_Fractions.mrc	14188.5	14063.5	83.74	6.566
1506.380165	3393.59	000003@Extract/job146/Micrographs/GridSquare_7301408/FoilHole_7309989_Data_7307042_7307043_20180109_0137_Fractions.mrcs	MotionCorr/job081/Micrographs/GridSquare_7301408/FoilHole_7309989_Data_7307042_7307043_20180109_0137_Fractions.mrc	14188.5	14063.5	83.74	6.566
1506.380165	3393.59	000003@Extract/job146/Micrographs/GridSquare_7301408/FoilHole_7309989_Data_7307042_7307043_20180109_0137_Fractions.mrcs	MotionCorr/job081/Micrographs/GridSquare_7301408/FoilHole_7309989_Data_7307042_7307043_20180109_0137_Fractions.mrc	14188.5	14063.5	83.74	6.566
1802.578512	3402.05	000001@Extract/job146/Micrographs/GridSquare_7301408/FoilHole_7309990_Data_7307012_7307013_20180109_0140_Fractions.mrcs	MotionCorr/job081/Micrographs/GridSquare_7301408/FoilHole_7309990_Data_7307012_7307013_20180109_0140_Fractions.mrc	15937	15684.1	83.79	5.375
1802.578512	3402.05	000001@Extract/job146/Micrographs/GridSquare_7301408/FoilHole_7309990_Data_7307012_7307013_20180109_0140_Fractions.mrcs	MotionCorr/job081/Micrographs/GridSquare_7301408/FoilHole_7309990_Data_7307012_7307013_20180109_0140_Fractions.mrc	15937	15684.1	83.79	5.375
1802.578512	3402.05	000001@Extract/job146/Micrographs/GridSquare_7301408/FoilHole_7309990_Data_7307012_7307013_20180109_0140_Fractions.mrcs	MotionCorr/job081/Micrographs/GridSquare_7301408/FoilHole_7309990_Data_7307012_7307013_20180109_0140_Fractions.mrc	15937	15684.1	83.79	5.375
1802.578512	3402.05	000001@Extract/job146/Micrographs/GridSquare_7301408/FoilHole_7309990_Data_7307012_7307013_20180109_0140_Fractions.mrcs	MotionCorr/job081/Micrographs/GridSquare_7301408/FoilHole_7309990_Data_7307012_7307013_20180109_0140_Fractions.mrc	15937	15684.1	83.79	5.375
1802.578512	3402.05	000001@Extract/job146/Micrographs/GridSquare_7301408/FoilHole_7309990_Data_7307012_7307013_20180109_0140_Fractions.mrcs	MotionCorr/job081/Micrographs/GridSquare_7301408/FoilHole_7309990_Data_7307012_7307013_20180109_0140_Fractions.mrc	15937	15684.1	83.79	5.375
1802.578512	3402.05	000001@Extract/job146/Micrographs/GridSquare_7301408/FoilHole_7309990_Data_7307012_7307013_20180109_0140_Fractions.mrcs	MotionCorr/job081/Micrographs/GridSquare_7301408/FoilHole_7309990_Data_7307012_7307013_20180109_0140_Fractions.mrc	15937	15684.1	83.79	5.375
1802.578512	3402.05	000001@Extract/job146/Micrographs/GridSquare_7301408/FoilHole_7309990_Data_7307012_7307013_20180109_0140_Fractions.mrcs	MotionCorr/job081/Micrographs/GridSquare_7301408/FoilHole_7309990_Data_7307012_7307013_20180109_0140_Fractions.mrc	15937	15684.1	83.79	5.375
930.909091	2369.59	000001@Extract/job146/Micrographs/GridSquare_7301408/FoilHole_7309990_Data_7307033_7307034_20180109_0140_Fractions.mrcs	MotionCorr/job081/Micrographs/GridSquare_7301408/FoilHole_7309990_Data_7307033_7307034_20180109_0140_Fractions.mrc	16671.7	16682	50.66	5.602
930.909091	2369.59	000001@Extract/job146/Micrographs/GridSquare_7301408/FoilHole_7309990_Data_7307033_7307034_20180109_0140_Fractions.mrcs	MotionCorr/job081/Micrographs/GridSquare_7301408/FoilHole_7309990_Data_7307033_7307034_20180109_0140_Fractions.mrc	16671.7	16682	50.66	5.602
930.909091	2369.59	000001@Extract/job146/Micrographs/GridSquare_7301408/FoilHole_7309990_Data_7307033_7307034_20180109_0140_Fractions.mrcs	MotionCorr/job081/Micrographs/GridSquare_7301408/FoilHole_7309990_Data_7307033_7307034_20180109_0140_Fractions.mrc	16671.7	16682	50.66	5.602
930.909091	2369.59	000001@Extract/job146/Micrographs/GridSquare_7301408/FoilHole_7309990_Data_7307033_7307034_20180109_0140_Fractions.mrcs	MotionCorr/job081/Micrographs/GridSquare_7301408/FoilHole_7309990_Data_7307033_7307034_20180109_0140_Fractions.mrc	16671.7	16682	50.66	5.602
930.909091	2369.59	000001@Extract/job146/Micrographs/GridSquare_7301408/FoilHole_7309990_Data_7307033_7307034_20180109_0140_Fractions.mrcs	MotionCorr/job081/Micrographs/GridSquare_7301408/FoilHole_7309990_Data_7307033_7307034_20180109_0140_Fractions.mrc	16671.7	16682	50.66	5.602
3308.958678	516.231	000001@Extract/job146/Micrographs/GridSquare_7301408/FoilHole_7309990_Data_7307042_7307043_20180109_0139_Fractions.mrcs	MotionCorr/job081/Micrographs/GridSquare_7301408/FoilHole_7309990_Data_7307042_7307043_20180109_0139_Fractions.mrc	15198.2	15292	72.82	6.711
2868.892562	1125.55	000001@Extract/job146/Micrographs/GridSquare_7301408/FoilHole_7309991_Data_7307012_7307013_20180109_0141_Fractions.mrcs	MotionCorr/job081/Micrographs/GridSquare_7301408/FoilHole_7309991_Data_7307012_7307013_20180109_0141_Fractions.mrc	16545.4	16995.7	62.5	5.356
2868.892562	1125.55	000001@Extract/job146/Micrographs/GridSquare_7301408/FoilHole_7309991_Data_7307012_7307013_20180109_0141_Fractions.mrcs	MotionCorr/job081/Micrographs/GridSquare_7301408/FoilHole_7309991_Data_7307012_7307013_20180109_0141_Fractions.mrc	16545.4	16995.7	62.5	5.356
2868.892562	1125.55	000001@Extract/job146/Micrographs/GridSquare_7301408/FoilHole_7309991_Data_7307012_7307013_20180109_0141_Fractions.mrcs	MotionCorr/job081/Micrographs/GridSquare_7301408/FoilHole_7309991_Data_7307012_7307013_20180109_0141_Fractions.mrc	16545.4	16995.7	62.5	5.356
2547.305785	2995.83	000002@Extract/job146/Micrographs/GridSquare_7301408/FoilHole_7309991_Data_7307012_7307013_20180109_0141_Fractions.mrcs	MotionCorr/job081/Micrographs/GridSquare_7301408/FoilHole_7309991_Data_7307012_7307013_20180109_0141_Fractions.mrc	16545.4	16995.7	62.5	5.356
2547.305785	2995.83	000002@Extract/job146/Micrographs/GridSquare_7301408/FoilHole_7309991_Data_7307012_7307013_20180109_0141_Fractions.mrcs	MotionCorr/job081/Micrographs/GridSquare_7301408/FoilHole_7309991_Data_7307012_7307013_20180109_0141_Fractions.mrc	16545.4	16995.7	62.5	5.356
2547.305785	2995.83	000002@Extract/job146/Micrographs/GridSquare_7301408/FoilHole_7309991_Data_7307012_7307013_20180109_0141_Fractions.mrcs	MotionCorr/job081/Micrographs/GridSquare_7301408/FoilHole_7309991_Data_7307012_7307013_20180109_0141_Fractions.mrc	16545.4	16995.7	62.5	5.356
2547.305785	2995.83	000002@Extract/job146/Micrographs/GridSquare_7301408/FoilHole_7309991_Data_7307012_7307013_20180109_0141_Fractions.mrcs	MotionCorr/job081/Micrographs/GridSquare_7301408/FoilHole_7309991_Data_7307012_7307013_20180109_0141_Fractions.mrc	16545.4	16995.7	62.5	5.356
2547.305785	2995.83	000002@Extract/job146/Micrographs/GridSquare_7301408/FoilHole_7309991_Data_7307012_7307013_20180109_0141_Fractions.mrcs	MotionCorr/job081/Micrographs/GridSquare_7301408/FoilHole_7309991_Data_7307012_7307013_20180109_0141_Fractions.mrc	16545.4	16995.7	62.5	5.356
558.545455	2056.46	000001@Extract/job146/Micrographs/GridSquare_7301408/FoilHole_7309991_Data_7307021_7307022_20180109_0142_Fractions.mrcs	MotionCorr/job081/Micrographs/GridSquare_7301408/FoilHole_7309991_Data_7307021_7307022_20180109_0142_Fractions.mrc	18355.9	18148.1	81.24	4.365
558.545455	2056.46	000001@Extract/job146/Micrographs/GridSquare_7301408/FoilHole_7309991_Data_7307021_7307022_20180109_0142_Fractions.mrcs	MotionCorr/job081/Micrographs/GridSquare_7301408/FoilHole_7309991_Data_7307021_7307022_20180109_0142_Fractions.mrc	18355.9	18148.1	81.24	4.365
558.545455	2056.46	000001@Extract/job146/Micrographs/GridSquare_7301408/FoilHole_7309991_Data_7307021_7307022_20180109_0142_Fractions.mrcs	MotionCorr/job081/Micrographs/GridSquare_7301408/FoilHole_7309991_Data_7307021_7307022_20180109_0142_Fractions.mrc	18355.9	18148.1	81.24	4.365
558.545455	2056.46	000001@Extract/job146/Micrographs/GridSquare_7301408/FoilHole_7309991_Data_7307021_7307022_20180109_0142_Fractions.mrcs	MotionCorr/job081/Micrographs/GridSquare_7301408/FoilHole_7309991_Data_7307021_7307022_20180109_0142_Fractions.mrc	18355.9	18148.1	81.24	4.365
558.545455	2056.46	000001@Extract/job146/Micrographs/GridSquare_7301408/FoilHole_7309991_Data_7307021_7307022_20180109_0142_Fractions.mrcs	MotionCorr/job081/Micrographs/GridSquare_7301408/FoilHole_7309991_Data_7307021_7307022_20180109_0142_Fractions.mrc	18355.9	18148.1	81.24	4.365
558.545455	2056.46	000001@Extract/job146/Micrographs/GridSquare_7301408/FoilHole_7309991_Data_7307021_7307022_20180109_0142_Fractions.mrcs	MotionCorr/job081/Micrographs/GridSquare_7301408/FoilHole_7309991_Data_7307021_7307022_20180109_0142_Fractions.mrc	18355.9	18148.1	81.24	4.365
558.545455	2056.46	000001@Extract/job146/Micrographs/GridSquare_7301408/FoilHole_7309991_Data_7307021_7307022_20180109_0142_Fractions.mrcs	MotionCorr/job081/Micrographs/GridSquare_7301408/FoilHole_7309991_Data_7307021_7307022_20180109_0142_Fractions.mrc	18355.9	18148.1	81.24	4.365
1582.545455	2031.07	000001@Extract/job146/Micrographs/GridSquare_7301408/FoilHole_7309991_Data_7307033_7307034_20180109_0142_Fractions.mrcs	MotionCorr/job081/Micrographs/GridSquare_7301408/FoilHole_7309991_Data_7307033_7307034_20180109_0142_Fractions.mrc	18841.6	18506.1	54.02	5.902
1582.545455	2031.07	000001@Extract/job146/Micrographs/GridSquare_7301408/FoilHole_7309991_Data_7307033_7307034_20180109_0142_Fractions.mrcs	MotionCorr/job081/Micrographs/GridSquare_7301408/FoilHole_7309991_Data_7307033_7307034_20180109_0142_Fractions.mrc	18841.6	18506.1	54.02	5.902
1582.545455	2031.07	000001@Extract/job146/Micrographs/GridSquare_7301408/FoilHole_7309991_Data_7307033_7307034_20180109_0142_Fractions.mrcs	MotionCorr/job081/Micrographs/GridSquare_7301408/FoilHole_7309991_Data_7307033_7307034_20180109_0142_Fractions.mrc	18841.6	18506.1	54.02	5.902
1582.545455	2031.07	000001@Extract/job146/Micrographs/GridSquare_7301408/FoilHole_7309991_Data_7307033_7307034_20180109_0142_Fractions.mrcs	MotionCorr/job081/Micrographs/GridSquare_7301408/FoilHole_7309991_Data_7307033_7307034_20180109_0142_Fractions.mrc	18841.6	18506.1	54.02	5.902
1582.545455	2031.07	000001@Extract/job146/Micrographs/GridSquare_7301408/FoilHole_7309991_Data_7307033_7307034_20180109_0142_Fractions.mrcs	MotionCorr/job081/Micrographs/GridSquare_7301408/FoilHole_7309991_Data_7307033_7307034_20180109_0142_Fractions.mrc	18841.6	18506.1	54.02	5.902
3182.016529	3097.39	000005@Extract/job146/Micrographs/GridSquare_7301408/FoilHole_7309991_Data_7307042_7307043_20180109_0141_Fractions.mrcs	MotionCorr/job081/Micrographs/GridSquare_7301408/FoilHole_7309991_Data_7307042_7307043_20180109_0141_Fractions.mrc	17135.7	16925	47.17	6.662
3182.016529	3097.39	000005@Extract/job146/Micrographs/GridSquare_7301408/FoilHole_7309991_Data_7307042_7307043_20180109_0141_Fractions.mrcs	MotionCorr/job081/Micrographs/GridSquare_7301408/FoilHole_7309991_Data_7307042_7307043_20180109_0141_Fractions.mrc	17135.7	16925	47.17	6.662
3182.016529	3097.39	000005@Extract/job146/Micrographs/GridSquare_7301408/FoilHole_7309991_Data_7307042_7307043_20180109_0141_Fractions.mrcs	MotionCorr/job081/Micrographs/GridSquare_7301408/FoilHole_7309991_Data_7307042_7307043_20180109_0141_Fractions.mrc	17135.7	16925	47.17	6.662
3182.016529	3097.39	000005@Extract/job146/Micrographs/GridSquare_7301408/FoilHole_7309991_Data_7307042_7307043_20180109_0141_Fractions.mrcs	MotionCorr/job081/Micrographs/GridSquare_7301408/FoilHole_7309991_Data_7307042_7307043_20180109_0141_Fractions.mrc	17135.7	16925	47.17	6.662
3182.016529	3097.39	000005@Extract/job146/Micrographs/GridSquare_7301408/FoilHole_7309991_Data_7307042_7307043_20180109_0141_Fractions.mrcs	MotionCorr/job081/Micrographs/GridSquare_7301408/FoilHole_7309991_Data_7307042_7307043_20180109_0141_Fractions.mrc	17135.7	16925	47.17	6.662
1633.322314	1658.71	000004@Extract/job146/Micrographs/GridSquare_7301408/FoilHole_7309991_Data_7307042_7307043_20180109_0141_Fractions.mrcs	MotionCorr/job081/Micrographs/GridSquare_7301408/FoilHole_7309991_Data_7307042_7307043_20180109_0141_Fractions.mrc	17135.7	16925	47.17	6.662
1633.322314	1658.71	000004@Extract/job146/Micrographs/GridSquare_7301408/FoilHole_7309991_Data_7307042_7307043_20180109_0141_Fractions.mrcs	MotionCorr/job081/Micrographs/GridSquare_7301408/FoilHole_7309991_Data_7307042_7307043_20180109_0141_Fractions.mrc	17135.7	16925	47.17	6.662
1633.322314	1658.71	000004@Extract/job146/Micrographs/GridSquare_7301408/FoilHole_7309991_Data_7307042_7307043_20180109_0141_Fractions.mrcs	MotionCorr/job081/Micrographs/GridSquare_7301408/FoilHole_7309991_Data_7307042_7307043_20180109_0141_Fractions.mrc	17135.7	16925	47.17	6.662
1633.322314	1658.71	000004@Extract/job146/Micrographs/GridSquare_7301408/FoilHole_7309991_Data_7307042_7307043_20180109_0141_Fractions.mrcs	MotionCorr/job081/Micrographs/GridSquare_7301408/FoilHole_7309991_Data_7307042_7307043_20180109_0141_Fractions.mrc	17135.7	16925	47.17	6.662
1633.322314	1658.71	000004@Extract/job146/Micrographs/GridSquare_7301408/FoilHole_7309991_Data_7307042_7307043_20180109_0141_Fractions.mrcs	MotionCorr/job081/Micrographs/GridSquare_7301408/FoilHole_7309991_Data_7307042_7307043_20180109_0141_Fractions.mrc	17135.7	16925	47.17	6.662
575.471074	1100.17	000002@Extract/job146/Micrographs/GridSquare_7301408/FoilHole_7309991_Data_7307042_7307043_20180109_0141_Fractions.mrcs	MotionCorr/job081/Micrographs/GridSquare_7301408/FoilHole_7309991_Data_7307042_7307043_20180109_0141_Fractions.mrc	17135.7	16925	47.17	6.662
575.471074	1100.17	000002@Extract/job146/Micrographs/GridSquare_7301408/FoilHole_7309991_Data_7307042_7307043_20180109_0141_Fractions.mrcs	MotionCorr/job081/Micrographs/GridSquare_7301408/FoilHole_7309991_Data_7307042_7307043_20180109_0141_Fractions.mrc	17135.7	16925	47.17	6.662
575.471074	1100.17	000002@Extract/job146/Micrographs/GridSquare_7301408/FoilHole_7309991_Data_7307042_7307043_20180109_0141_Fractions.mrcs	MotionCorr/job081/Micrographs/GridSquare_7301408/FoilHole_7309991_Data_7307042_7307043_20180109_0141_Fractions.mrc	17135.7	16925	47.17	6.662
575.471074	1100.17	000002@Extract/job146/Micrographs/GridSquare_7301408/FoilHole_7309991_Data_7307042_7307043_20180109_0141_Fractions.mrcs	MotionCorr/job081/Micrographs/GridSquare_7301408/FoilHole_7309991_Data_7307042_7307043_20180109_0141_Fractions.mrc	17135.7	16925	47.17	6.662
575.471074	1100.17	000002@Extract/job146/Micrographs/GridSquare_7301408/FoilHole_7309991_Data_7307042_7307043_20180109_0141_Fractions.mrcs	MotionCorr/job081/Micrographs/GridSquare_7301408/FoilHole_7309991_Data_7307042_7307043_20180109_0141_Fractions.mrc	17135.7	16925	47.17	6.662
2945.057851	1641.79	000003@Extract/job146/Micrographs/GridSquare_7301408/FoilHole_7309991_Data_7307042_7307043_20180109_0141_Fractions.mrcs	MotionCorr/job081/Micrographs/GridSquare_7301408/FoilHole_7309991_Data_7307042_7307043_20180109_0141_Fractions.mrc	17135.7	16925	47.17	6.662
2945.057851	1641.79	000003@Extract/job146/Micrographs/GridSquare_7301408/FoilHole_7309991_Data_7307042_7307043_20180109_0141_Fractions.mrcs	MotionCorr/job081/Micrographs/GridSquare_7301408/FoilHole_7309991_Data_7307042_7307043_20180109_0141_Fractions.mrc	17135.7	16925	47.17	6.662
2945.057851	1641.79	000003@Extract/job146/Micrographs/GridSquare_7301408/FoilHole_7309991_Data_7307042_7307043_20180109_0141_Fractions.mrcs	MotionCorr/job081/Micrographs/GridSquare_7301408/FoilHole_7309991_Data_7307042_7307043_20180109_0141_Fractions.mrc	17135.7	16925	47.17	6.662
2945.057851	1641.79	000003@Extract/job146/Micrographs/GridSquare_7301408/FoilHole_7309991_Data_7307042_7307043_20180109_0141_Fractions.mrcs	MotionCorr/job081/Micrographs/GridSquare_7301408/FoilHole_7309991_Data_7307042_7307043_20180109_0141_Fractions.mrc	17135.7	16925	47.17	6.662
2945.057851	1641.79	000003@Extract/job146/Micrographs/GridSquare_7301408/FoilHole_7309991_Data_7307042_7307043_20180109_0141_Fractions.mrcs	MotionCorr/job081/Micrographs/GridSquare_7301408/FoilHole_7309991_Data_7307042_7307043_20180109_0141_Fractions.mrc	17135.7	16925	47.17	6.662
3571.305785	736.264	000001@Extract/job146/Micrographs/GridSquare_7301408/FoilHole_7309992_Data_7307021_7307022_20180109_0144_Fractions.mrcs	MotionCorr/job081/Micrographs/GridSquare_7301408/FoilHole_7309992_Data_7307021_7307022_20180109_0144_Fractions.mrc	23601.2	23418.4	13.95	5.785
3571.305785	736.264	000001@Extract/job146/Micrographs/GridSquare_7301408/FoilHole_7309992_Data_7307021_7307022_20180109_0144_Fractions.mrcs	MotionCorr/job081/Micrographs/GridSquare_7301408/FoilHole_7309992_Data_7307021_7307022_20180109_0144_Fractions.mrc	23601.2	23418.4	13.95	5.785
3571.305785	736.264	000001@Extract/job146/Micrographs/GridSquare_7301408/FoilHole_7309992_Data_7307021_7307022_20180109_0144_Fractions.mrcs	MotionCorr/job081/Micrographs/GridSquare_7301408/FoilHole_7309992_Data_7307021_7307022_20180109_0144_Fractions.mrc	23601.2	23418.4	13.95	5.785
3571.305785	736.264	000001@Extract/job146/Micrographs/GridSquare_7301408/FoilHole_7309992_Data_7307021_7307022_20180109_0144_Fractions.mrcs	MotionCorr/job081/Micrographs/GridSquare_7301408/FoilHole_7309992_Data_7307021_7307022_20180109_0144_Fractions.mrc	23601.2	23418.4	13.95	5.785
3571.305785	736.264	000001@Extract/job146/Micrographs/GridSquare_7301408/FoilHole_7309992_Data_7307021_7307022_20180109_0144_Fractions.mrcs	MotionCorr/job081/Micrographs/GridSquare_7301408/FoilHole_7309992_Data_7307021_7307022_20180109_0144_Fractions.mrc	23601.2	23418.4	13.95	5.785
1641.785124	2369.59	000003@Extract/job146/Micrographs/GridSquare_7301408/FoilHole_7309992_Data_7307021_7307022_20180109_0144_Fractions.mrcs	MotionCorr/job081/Micrographs/GridSquare_7301408/FoilHole_7309992_Data_7307021_7307022_20180109_0144_Fractions.mrc	23601.2	23418.4	13.95	5.785
1641.785124	2369.59	000003@Extract/job146/Micrographs/GridSquare_7301408/FoilHole_7309992_Data_7307021_7307022_20180109_0144_Fractions.mrcs	MotionCorr/job081/Micrographs/GridSquare_7301408/FoilHole_7309992_Data_7307021_7307022_20180109_0144_Fractions.mrc	23601.2	23418.4	13.95	5.785
1641.785124	2369.59	000003@Extract/job146/Micrographs/GridSquare_7301408/FoilHole_7309992_Data_7307021_7307022_20180109_0144_Fractions.mrcs	MotionCorr/job081/Micrographs/GridSquare_7301408/FoilHole_7309992_Data_7307021_7307022_20180109_0144_Fractions.mrc	23601.2	23418.4	13.95	5.785
1641.785124	2369.59	000003@Extract/job146/Micrographs/GridSquare_7301408/FoilHole_7309992_Data_7307021_7307022_20180109_0144_Fractions.mrcs	MotionCorr/job081/Micrographs/GridSquare_7301408/FoilHole_7309992_Data_7307021_7307022_20180109_0144_Fractions.mrc	23601.2	23418.4	13.95	5.785
1641.785124	2369.59	000003@Extract/job146/Micrographs/GridSquare_7301408/FoilHole_7309992_Data_7307021_7307022_20180109_0144_Fractions.mrcs	MotionCorr/job081/Micrographs/GridSquare_7301408/FoilHole_7309992_Data_7307021_7307022_20180109_0144_Fractions.mrc	23601.2	23418.4	13.95	5.785
1480.991736	846.281	000001@Extract/job146/Micrographs/GridSquare_7301408/FoilHole_7309992_Data_7307042_7307043_20180109_0143_Fractions.mrcs	MotionCorr/job081/Micrographs/GridSquare_7301408/FoilHole_7309992_Data_7307042_7307043_20180109_0143_Fractions.mrc	22796.3	22885.4	28.08	4.611
1480.991736	846.281	000001@Extract/job146/Micrographs/GridSquare_7301408/FoilHole_7309992_Data_7307042_7307043_20180109_0143_Fractions.mrcs	MotionCorr/job081/Micrographs/GridSquare_7301408/FoilHole_7309992_Data_7307042_7307043_20180109_0143_Fractions.mrc	22796.3	22885.4	28.08	4.611
1480.991736	846.281	000001@Extract/job146/Micrographs/GridSquare_7301408/FoilHole_7309992_Data_7307042_7307043_20180109_0143_Fractions.mrcs	MotionCorr/job081/Micrographs/GridSquare_7301408/FoilHole_7309992_Data_7307042_7307043_20180109_0143_Fractions.mrc	22796.3	22885.4	28.08	4.611
1480.991736	846.281	000001@Extract/job146/Micrographs/GridSquare_7301408/FoilHole_7309992_Data_7307042_7307043_20180109_0143_Fractions.mrcs	MotionCorr/job081/Micrographs/GridSquare_7301408/FoilHole_7309992_Data_7307042_7307043_20180109_0143_Fractions.mrc	22796.3	22885.4	28.08	4.611
1480.991736	846.281	000001@Extract/job146/Micrographs/GridSquare_7301408/FoilHole_7309992_Data_7307042_7307043_20180109_0143_Fractions.mrcs	MotionCorr/job081/Micrographs/GridSquare_7301408/FoilHole_7309992_Data_7307042_7307043_20180109_0143_Fractions.mrc	22796.3	22885.4	28.08	4.611
1235.570248	550.083	000001@Extract/job146/Micrographs/GridSquare_7301408/FoilHole_7309993_Data_7307033_7307034_20180109_0146_Fractions.mrcs	MotionCorr/job081/Micrographs/GridSquare_7301408/FoilHole_7309993_Data_7307033_7307034_20180109_0146_Fractions.mrc	14081.1	13838.9	71.19	6.305
1235.570248	550.083	000001@Extract/job146/Micrographs/GridSquare_7301408/FoilHole_7309993_Data_7307033_7307034_20180109_0146_Fractions.mrcs	MotionCorr/job081/Micrographs/GridSquare_7301408/FoilHole_7309993_Data_7307033_7307034_20180109_0146_Fractions.mrc	14081.1	13838.9	71.19	6.305
1235.570248	550.083	000001@Extract/job146/Micrographs/GridSquare_7301408/FoilHole_7309993_Data_7307033_7307034_20180109_0146_Fractions.mrcs	MotionCorr/job081/Micrographs/GridSquare_7301408/FoilHole_7309993_Data_7307033_7307034_20180109_0146_Fractions.mrc	14081.1	13838.9	71.19	6.305
1235.570248	550.083	000001@Extract/job146/Micrographs/GridSquare_7301408/FoilHole_7309993_Data_7307033_7307034_20180109_0146_Fractions.mrcs	MotionCorr/job081/Micrographs/GridSquare_7301408/FoilHole_7309993_Data_7307033_7307034_20180109_0146_Fractions.mrc	14081.1	13838.9	71.19	6.305
1235.570248	550.083	000001@Extract/job146/Micrographs/GridSquare_7301408/FoilHole_7309993_Data_7307033_7307034_20180109_0146_Fractions.mrcs	MotionCorr/job081/Micrographs/GridSquare_7301408/FoilHole_7309993_Data_7307033_7307034_20180109_0146_Fractions.mrc	14081.1	13838.9	71.19	6.305
1218.644628	3300.5	000002@Extract/job146/Micrographs/GridSquare_7301408/FoilHole_7309993_Data_7307033_7307034_20180109_0146_Fractions.mrcs	MotionCorr/job081/Micrographs/GridSquare_7301408/FoilHole_7309993_Data_7307033_7307034_20180109_0146_Fractions.mrc	14081.1	13838.9	71.19	6.305
1218.644628	3300.5	000002@Extract/job146/Micrographs/GridSquare_7301408/FoilHole_7309993_Data_7307033_7307034_20180109_0146_Fractions.mrcs	MotionCorr/job081/Micrographs/GridSquare_7301408/FoilHole_7309993_Data_7307033_7307034_20180109_0146_Fractions.mrc	14081.1	13838.9	71.19	6.305
1218.644628	3300.5	000002@Extract/job146/Micrographs/GridSquare_7301408/FoilHole_7309993_Data_7307033_7307034_20180109_0146_Fractions.mrcs	MotionCorr/job081/Micrographs/GridSquare_7301408/FoilHole_7309993_Data_7307033_7307034_20180109_0146_Fractions.mrc	14081.1	13838.9	71.19	6.305
1218.644628	3300.5	000002@Extract/job146/Micrographs/GridSquare_7301408/FoilHole_7309993_Data_7307033_7307034_20180109_0146_Fractions.mrcs	MotionCorr/job081/Micrographs/GridSquare_7301408/FoilHole_7309993_Data_7307033_7307034_20180109_0146_Fractions.mrc	14081.1	13838.9	71.19	6.305
1218.644628	3300.5	000002@Extract/job146/Micrographs/GridSquare_7301408/FoilHole_7309993_Data_7307033_7307034_20180109_0146_Fractions.mrcs	MotionCorr/job081/Micrographs/GridSquare_7301408/FoilHole_7309993_Data_7307033_7307034_20180109_0146_Fractions.mrc	14081.1	13838.9	71.19	6.305
3029.685950	3393.59	000002@Extract/job146/Micrographs/GridSquare_7301408/FoilHole_7309993_Data_7307042_7307043_20180109_0145_Fractions.mrcs	MotionCorr/job081/Micrographs/GridSquare_7301408/FoilHole_7309993_Data_7307042_7307043_20180109_0145_Fractions.mrc	14846	14615	66.17	5.726
3029.685950	3393.59	000002@Extract/job146/Micrographs/GridSquare_7301408/FoilHole_7309993_Data_7307042_7307043_20180109_0145_Fractions.mrcs	MotionCorr/job081/Micrographs/GridSquare_7301408/FoilHole_7309993_Data_7307042_7307043_20180109_0145_Fractions.mrc	14846	14615	66.17	5.726
3029.685950	3393.59	000002@Extract/job146/Micrographs/GridSquare_7301408/FoilHole_7309993_Data_7307042_7307043_20180109_0145_Fractions.mrcs	MotionCorr/job081/Micrographs/GridSquare_7301408/FoilHole_7309993_Data_7307042_7307043_20180109_0145_Fractions.mrc	14846	14615	66.17	5.726
3029.685950	3393.59	000002@Extract/job146/Micrographs/GridSquare_7301408/FoilHole_7309993_Data_7307042_7307043_20180109_0145_Fractions.mrcs	MotionCorr/job081/Micrographs/GridSquare_7301408/FoilHole_7309993_Data_7307042_7307043_20180109_0145_Fractions.mrc	14846	14615	66.17	5.726
3029.685950	3393.59	000002@Extract/job146/Micrographs/GridSquare_7301408/FoilHole_7309993_Data_7307042_7307043_20180109_0145_Fractions.mrcs	MotionCorr/job081/Micrographs/GridSquare_7301408/FoilHole_7309993_Data_7307042_7307043_20180109_0145_Fractions.mrc	14846	14615	66.17	5.726
3029.685950	3393.59	000002@Extract/job146/Micrographs/GridSquare_7301408/FoilHole_7309993_Data_7307042_7307043_20180109_0145_Fractions.mrcs	MotionCorr/job081/Micrographs/GridSquare_7301408/FoilHole_7309993_Data_7307042_7307043_20180109_0145_Fractions.mrc	14846	14615	66.17	5.726
3029.685950	3393.59	000002@Extract/job146/Micrographs/GridSquare_7301408/FoilHole_7309993_Data_7307042_7307043_20180109_0145_Fractions.mrcs	MotionCorr/job081/Micrographs/GridSquare_7301408/FoilHole_7309993_Data_7307042_7307043_20180109_0145_Fractions.mrc	14846	14615	66.17	5.726
3029.685950	3393.59	000002@Extract/job146/Micrographs/GridSquare_7301408/FoilHole_7309993_Data_7307042_7307043_20180109_0145_Fractions.mrcs	MotionCorr/job081/Micrographs/GridSquare_7301408/FoilHole_7309993_Data_7307042_7307043_20180109_0145_Fractions.mrc	14846	14615	66.17	5.726
3029.685950	3393.59	000002@Extract/job146/Micrographs/GridSquare_7301408/FoilHole_7309993_Data_7307042_7307043_20180109_0145_Fractions.mrcs	MotionCorr/job081/Micrographs/GridSquare_7301408/FoilHole_7309993_Data_7307042_7307043_20180109_0145_Fractions.mrc	14846	14615	66.17	5.726
3029.685950	3393.59	000002@Extract/job146/Micrographs/GridSquare_7301408/FoilHole_7309993_Data_7307042_7307043_20180109_0145_Fractions.mrcs	MotionCorr/job081/Micrographs/GridSquare_7301408/FoilHole_7309993_Data_7307042_7307043_20180109_0145_Fractions.mrc	14846	14615	66.17	5.726
3029.685950	3393.59	000002@Extract/job146/Micrographs/GridSquare_7301408/FoilHole_7309993_Data_7307042_7307043_20180109_0145_Fractions.mrcs	MotionCorr/job081/Micrographs/GridSquare_7301408/FoilHole_7309993_Data_7307042_7307043_20180109_0145_Fractions.mrc	14846	14615	66.17	5.726
2132.628099	803.967	000001@Extract/job146/Micrographs/GridSquare_7301408/FoilHole_7309993_Data_7307042_7307043_20180109_0145_Fractions.mrcs	MotionCorr/job081/Micrographs/GridSquare_7301408/FoilHole_7309993_Data_7307042_7307043_20180109_0145_Fractions.mrc	14846	14615	66.17	5.726
2132.628099	803.967	000001@Extract/job146/Micrographs/GridSquare_7301408/FoilHole_7309993_Data_7307042_7307043_20180109_0145_Fractions.mrcs	MotionCorr/job081/Micrographs/GridSquare_7301408/FoilHole_7309993_Data_7307042_7307043_20180109_0145_Fractions.mrc	14846	14615	66.17	5.726
2132.628099	803.967	000001@Extract/job146/Micrographs/GridSquare_7301408/FoilHole_7309993_Data_7307042_7307043_20180109_0145_Fractions.mrcs	MotionCorr/job081/Micrographs/GridSquare_7301408/FoilHole_7309993_Data_7307042_7307043_20180109_0145_Fractions.mrc	14846	14615	66.17	5.726
2132.628099	803.967	000001@Extract/job146/Micrographs/GridSquare_7301408/FoilHole_7309993_Data_7307042_7307043_20180109_0145_Fractions.mrcs	MotionCorr/job081/Micrographs/GridSquare_7301408/FoilHole_7309993_Data_7307042_7307043_20180109_0145_Fractions.mrc	14846	14615	66.17	5.726
2132.628099	803.967	000001@Extract/job146/Micrographs/GridSquare_7301408/FoilHole_7309993_Data_7307042_7307043_20180109_0145_Fractions.mrcs	MotionCorr/job081/Micrographs/GridSquare_7301408/FoilHole_7309993_Data_7307042_7307043_20180109_0145_Fractions.mrc	14846	14615	66.17	5.726
1091.702479	1785.65	000001@Extract/job146/Micrographs/GridSquare_7301408/FoilHole_7309994_Data_7307021_7307022_20180109_0148_Fractions.mrcs	MotionCorr/job081/Micrographs/GridSquare_7301408/FoilHole_7309994_Data_7307021_7307022_20180109_0148_Fractions.mrc	14888.7	14982.5	81.41	5.244
1091.702479	1785.65	000001@Extract/job146/Micrographs/GridSquare_7301408/FoilHole_7309994_Data_7307021_7307022_20180109_0148_Fractions.mrcs	MotionCorr/job081/Micrographs/GridSquare_7301408/FoilHole_7309994_Data_7307021_7307022_20180109_0148_Fractions.mrc	14888.7	14982.5	81.41	5.244
1091.702479	1785.65	000001@Extract/job146/Micrographs/GridSquare_7301408/FoilHole_7309994_Data_7307021_7307022_20180109_0148_Fractions.mrcs	MotionCorr/job081/Micrographs/GridSquare_7301408/FoilHole_7309994_Data_7307021_7307022_20180109_0148_Fractions.mrc	14888.7	14982.5	81.41	5.244
1091.702479	1785.65	000001@Extract/job146/Micrographs/GridSquare_7301408/FoilHole_7309994_Data_7307021_7307022_20180109_0148_Fractions.mrcs	MotionCorr/job081/Micrographs/GridSquare_7301408/FoilHole_7309994_Data_7307021_7307022_20180109_0148_Fractions.mrc	14888.7	14982.5	81.41	5.244
3190.479339	1066.31	000001@Extract/job146/Micrographs/GridSquare_7301408/FoilHole_7309994_Data_7307033_7307034_20180109_0148_Fractions.mrcs	MotionCorr/job081/Micrographs/GridSquare_7301408/FoilHole_7309994_Data_7307033_7307034_20180109_0148_Fractions.mrc	14222.7	14347.7	86.52	5.115
3190.479339	1066.31	000001@Extract/job146/Micrographs/GridSquare_7301408/FoilHole_7309994_Data_7307033_7307034_20180109_0148_Fractions.mrcs	MotionCorr/job081/Micrographs/GridSquare_7301408/FoilHole_7309994_Data_7307033_7307034_20180109_0148_Fractions.mrc	14222.7	14347.7	86.52	5.115
3190.479339	1066.31	000001@Extract/job146/Micrographs/GridSquare_7301408/FoilHole_7309994_Data_7307033_7307034_20180109_0148_Fractions.mrcs	MotionCorr/job081/Micrographs/GridSquare_7301408/FoilHole_7309994_Data_7307033_7307034_20180109_0148_Fractions.mrc	14222.7	14347.7	86.52	5.115
3190.479339	1066.31	000001@Extract/job146/Micrographs/GridSquare_7301408/FoilHole_7309994_Data_7307033_7307034_20180109_0148_Fractions.mrcs	MotionCorr/job081/Micrographs/GridSquare_7301408/FoilHole_7309994_Data_7307033_7307034_20180109_0148_Fractions.mrc	14222.7	14347.7	86.52	5.115
3190.479339	1066.31	000001@Extract/job146/Micrographs/GridSquare_7301408/FoilHole_7309994_Data_7307033_7307034_20180109_0148_Fractions.mrcs	MotionCorr/job081/Micrographs/GridSquare_7301408/FoilHole_7309994_Data_7307033_7307034_20180109_0148_Fractions.mrc	14222.7	14347.7	86.52	5.115
2716.561983	3207.4	000001@Extract/job146/Micrographs/GridSquare_7301408/FoilHole_7309994_Data_7307042_7307043_20180109_0148_Fractions.mrcs	MotionCorr/job081/Micrographs/GridSquare_7301408/FoilHole_7309994_Data_7307042_7307043_20180109_0148_Fractions.mrc	15416.6	15538.5	11.03	5.305
2716.561983	3207.4	000001@Extract/job146/Micrographs/GridSquare_7301408/FoilHole_7309994_Data_7307042_7307043_20180109_0148_Fractions.mrcs	MotionCorr/job081/Micrographs/GridSquare_7301408/FoilHole_7309994_Data_7307042_7307043_20180109_0148_Fractions.mrc	15416.6	15538.5	11.03	5.305
2716.561983	3207.4	000001@Extract/job146/Micrographs/GridSquare_7301408/FoilHole_7309994_Data_7307042_7307043_20180109_0148_Fractions.mrcs	MotionCorr/job081/Micrographs/GridSquare_7301408/FoilHole_7309994_Data_7307042_7307043_20180109_0148_Fractions.mrc	15416.6	15538.5	11.03	5.305
2716.561983	3207.4	000001@Extract/job146/Micrographs/GridSquare_7301408/FoilHole_7309994_Data_7307042_7307043_20180109_0148_Fractions.mrcs	MotionCorr/job081/Micrographs/GridSquare_7301408/FoilHole_7309994_Data_7307042_7307043_20180109_0148_Fractions.mrc	15416.6	15538.5	11.03	5.305
2538.842975	3038.15	000002@Extract/job146/Micrographs/GridSquare_7301408/FoilHole_7309995_Data_7307012_7307013_20180109_0150_Fractions.mrcs	MotionCorr/job081/Micrographs/GridSquare_7301408/FoilHole_7309995_Data_7307012_7307013_20180109_0150_Fractions.mrc	12451.7	11948.7	73.8	4.459
2538.842975	3038.15	000002@Extract/job146/Micrographs/GridSquare_7301408/FoilHole_7309995_Data_7307012_7307013_20180109_0150_Fractions.mrcs	MotionCorr/job081/Micrographs/GridSquare_7301408/FoilHole_7309995_Data_7307012_7307013_20180109_0150_Fractions.mrc	12451.7	11948.7	73.8	4.459
2538.842975	3038.15	000002@Extract/job146/Micrographs/GridSquare_7301408/FoilHole_7309995_Data_7307012_7307013_20180109_0150_Fractions.mrcs	MotionCorr/job081/Micrographs/GridSquare_7301408/FoilHole_7309995_Data_7307012_7307013_20180109_0150_Fractions.mrc	12451.7	11948.7	73.8	4.459
2538.842975	3038.15	000002@Extract/job146/Micrographs/GridSquare_7301408/FoilHole_7309995_Data_7307012_7307013_20180109_0150_Fractions.mrcs	MotionCorr/job081/Micrographs/GridSquare_7301408/FoilHole_7309995_Data_7307012_7307013_20180109_0150_Fractions.mrc	12451.7	11948.7	73.8	4.459
2538.842975	3038.15	000002@Extract/job146/Micrographs/GridSquare_7301408/FoilHole_7309995_Data_7307012_7307013_20180109_0150_Fractions.mrcs	MotionCorr/job081/Micrographs/GridSquare_7301408/FoilHole_7309995_Data_7307012_7307013_20180109_0150_Fractions.mrc	12451.7	11948.7	73.8	4.459
2911.206612	2945.06	000002@Extract/job146/Micrographs/GridSquare_7301408/FoilHole_7309996_Data_7307012_7307013_20180109_0152_Fractions.mrcs	MotionCorr/job081/Micrographs/GridSquare_7301408/FoilHole_7309996_Data_7307012_7307013_20180109_0152_Fractions.mrc	7415.84	7212.28	13.09	6.974
2911.206612	2945.06	000002@Extract/job146/Micrographs/GridSquare_7301408/FoilHole_7309996_Data_7307012_7307013_20180109_0152_Fractions.mrcs	MotionCorr/job081/Micrographs/GridSquare_7301408/FoilHole_7309996_Data_7307012_7307013_20180109_0152_Fractions.mrc	7415.84	7212.28	13.09	6.974
2911.206612	2945.06	000002@Extract/job146/Micrographs/GridSquare_7301408/FoilHole_7309996_Data_7307012_7307013_20180109_0152_Fractions.mrcs	MotionCorr/job081/Micrographs/GridSquare_7301408/FoilHole_7309996_Data_7307012_7307013_20180109_0152_Fractions.mrc	7415.84	7212.28	13.09	6.974
2911.206612	2945.06	000002@Extract/job146/Micrographs/GridSquare_7301408/FoilHole_7309996_Data_7307012_7307013_20180109_0152_Fractions.mrcs	MotionCorr/job081/Micrographs/GridSquare_7301408/FoilHole_7309996_Data_7307012_7307013_20180109_0152_Fractions.mrc	7415.84	7212.28	13.09	6.974
2911.206612	2945.06	000002@Extract/job146/Micrographs/GridSquare_7301408/FoilHole_7309996_Data_7307012_7307013_20180109_0152_Fractions.mrcs	MotionCorr/job081/Micrographs/GridSquare_7301408/FoilHole_7309996_Data_7307012_7307013_20180109_0152_Fractions.mrc	7415.84	7212.28	13.09	6.974
3545.917355	1066.31	000001@Extract/job146/Micrographs/GridSquare_7301408/FoilHole_7309997_Data_7307012_7307013_20180109_0155_Fractions.mrcs	MotionCorr/job081/Micrographs/GridSquare_7301408/FoilHole_7309997_Data_7307012_7307013_20180109_0155_Fractions.mrc	10541.4	10443	52.28	7.361
3545.917355	1066.31	000001@Extract/job146/Micrographs/GridSquare_7301408/FoilHole_7309997_Data_7307012_7307013_20180109_0155_Fractions.mrcs	MotionCorr/job081/Micrographs/GridSquare_7301408/FoilHole_7309997_Data_7307012_7307013_20180109_0155_Fractions.mrc	10541.4	10443	52.28	7.361
3545.917355	1066.31	000001@Extract/job146/Micrographs/GridSquare_7301408/FoilHole_7309997_Data_7307012_7307013_20180109_0155_Fractions.mrcs	MotionCorr/job081/Micrographs/GridSquare_7301408/FoilHole_7309997_Data_7307012_7307013_20180109_0155_Fractions.mrc	10541.4	10443	52.28	7.361
3545.917355	1066.31	000001@Extract/job146/Micrographs/GridSquare_7301408/FoilHole_7309997_Data_7307012_7307013_20180109_0155_Fractions.mrcs	MotionCorr/job081/Micrographs/GridSquare_7301408/FoilHole_7309997_Data_7307012_7307013_20180109_0155_Fractions.mrc	10541.4	10443	52.28	7.361
3545.917355	1066.31	000001@Extract/job146/Micrographs/GridSquare_7301408/FoilHole_7309997_Data_7307012_7307013_20180109_0155_Fractions.mrcs	MotionCorr/job081/Micrographs/GridSquare_7301408/FoilHole_7309997_Data_7307012_7307013_20180109_0155_Fractions.mrc	10541.4	10443	52.28	7.361
2327.272727	2496.53	000002@Extract/job146/Micrographs/GridSquare_7301408/FoilHole_7309997_Data_7307012_7307013_20180109_0155_Fractions.mrcs	MotionCorr/job081/Micrographs/GridSquare_7301408/FoilHole_7309997_Data_7307012_7307013_20180109_0155_Fractions.mrc	10541.4	10443	52.28	7.361
2327.272727	2496.53	000002@Extract/job146/Micrographs/GridSquare_7301408/FoilHole_7309997_Data_7307012_7307013_20180109_0155_Fractions.mrcs	MotionCorr/job081/Micrographs/GridSquare_7301408/FoilHole_7309997_Data_7307012_7307013_20180109_0155_Fractions.mrc	10541.4	10443	52.28	7.361
2327.272727	2496.53	000002@Extract/job146/Micrographs/GridSquare_7301408/FoilHole_7309997_Data_7307012_7307013_20180109_0155_Fractions.mrcs	MotionCorr/job081/Micrographs/GridSquare_7301408/FoilHole_7309997_Data_7307012_7307013_20180109_0155_Fractions.mrc	10541.4	10443	52.28	7.361
2327.272727	2496.53	000002@Extract/job146/Micrographs/GridSquare_7301408/FoilHole_7309997_Data_7307012_7307013_20180109_0155_Fractions.mrcs	MotionCorr/job081/Micrographs/GridSquare_7301408/FoilHole_7309997_Data_7307012_7307013_20180109_0155_Fractions.mrc	10541.4	10443	52.28	7.361
2327.272727	2496.53	000002@Extract/job146/Micrographs/GridSquare_7301408/FoilHole_7309997_Data_7307012_7307013_20180109_0155_Fractions.mrcs	MotionCorr/job081/Micrographs/GridSquare_7301408/FoilHole_7309997_Data_7307012_7307013_20180109_0155_Fractions.mrc	10541.4	10443	52.28	7.361
2615.008264	2462.68	000001@Extract/job146/Micrographs/GridSquare_7301408/FoilHole_7309997_Data_7307042_7307043_20180109_0154_Fractions.mrcs	MotionCorr/job081/Micrographs/GridSquare_7301408/FoilHole_7309997_Data_7307042_7307043_20180109_0154_Fractions.mrc	8610.6	8690.25	72.19	7.309
2615.008264	2462.68	000001@Extract/job146/Micrographs/GridSquare_7301408/FoilHole_7309997_Data_7307042_7307043_20180109_0154_Fractions.mrcs	MotionCorr/job081/Micrographs/GridSquare_7301408/FoilHole_7309997_Data_7307042_7307043_20180109_0154_Fractions.mrc	8610.6	8690.25	72.19	7.309
2615.008264	2462.68	000001@Extract/job146/Micrographs/GridSquare_7301408/FoilHole_7309997_Data_7307042_7307043_20180109_0154_Fractions.mrcs	MotionCorr/job081/Micrographs/GridSquare_7301408/FoilHole_7309997_Data_7307042_7307043_20180109_0154_Fractions.mrc	8610.6	8690.25	72.19	7.309
2615.008264	2462.68	000001@Extract/job146/Micrographs/GridSquare_7301408/FoilHole_7309997_Data_7307042_7307043_20180109_0154_Fractions.mrcs	MotionCorr/job081/Micrographs/GridSquare_7301408/FoilHole_7309997_Data_7307042_7307043_20180109_0154_Fractions.mrc	8610.6	8690.25	72.19	7.309
2615.008264	2462.68	000001@Extract/job146/Micrographs/GridSquare_7301408/FoilHole_7309997_Data_7307042_7307043_20180109_0154_Fractions.mrcs	MotionCorr/job081/Micrographs/GridSquare_7301408/FoilHole_7309997_Data_7307042_7307043_20180109_0154_Fractions.mrc	8610.6	8690.25	72.19	7.309
2361.123967	1954.91	000001@Extract/job146/Micrographs/GridSquare_7301408/FoilHole_7310001_Data_7307021_7307022_20180109_0204_Fractions.mrcs	MotionCorr/job081/Micrographs/GridSquare_7301408/FoilHole_7310001_Data_7307021_7307022_20180109_0204_Fractions.mrc	6150.62	5794.7	39.1	6.208
2361.123967	1954.91	000001@Extract/job146/Micrographs/GridSquare_7301408/FoilHole_7310001_Data_7307021_7307022_20180109_0204_Fractions.mrcs	MotionCorr/job081/Micrographs/GridSquare_7301408/FoilHole_7310001_Data_7307021_7307022_20180109_0204_Fractions.mrc	6150.62	5794.7	39.1	6.208
2361.123967	1954.91	000001@Extract/job146/Micrographs/GridSquare_7301408/FoilHole_7310001_Data_7307021_7307022_20180109_0204_Fractions.mrcs	MotionCorr/job081/Micrographs/GridSquare_7301408/FoilHole_7310001_Data_7307021_7307022_20180109_0204_Fractions.mrc	6150.62	5794.7	39.1	6.208
2361.123967	1954.91	000001@Extract/job146/Micrographs/GridSquare_7301408/FoilHole_7310001_Data_7307021_7307022_20180109_0204_Fractions.mrcs	MotionCorr/job081/Micrographs/GridSquare_7301408/FoilHole_7310001_Data_7307021_7307022_20180109_0204_Fractions.mrc	6150.62	5794.7	39.1	6.208
2361.123967	1954.91	000001@Extract/job146/Micrographs/GridSquare_7301408/FoilHole_7310001_Data_7307021_7307022_20180109_0204_Fractions.mrcs	MotionCorr/job081/Micrographs/GridSquare_7301408/FoilHole_7310001_Data_7307021_7307022_20180109_0204_Fractions.mrc	6150.62	5794.7	39.1	6.208
1954.909091	2335.74	000001@Extract/job146/Micrographs/GridSquare_7301408/FoilHole_7310002_Data_7307012_7307013_20180109_0205_Fractions.mrcs	MotionCorr/job081/Micrographs/GridSquare_7301408/FoilHole_7310002_Data_7307012_7307013_20180109_0205_Fractions.mrc	7906.33	7703.12	72.7	6.83
1954.909091	2335.74	000001@Extract/job146/Micrographs/GridSquare_7301408/FoilHole_7310002_Data_7307012_7307013_20180109_0205_Fractions.mrcs	MotionCorr/job081/Micrographs/GridSquare_7301408/FoilHole_7310002_Data_7307012_7307013_20180109_0205_Fractions.mrc	7906.33	7703.12	72.7	6.83
1954.909091	2335.74	000001@Extract/job146/Micrographs/GridSquare_7301408/FoilHole_7310002_Data_7307012_7307013_20180109_0205_Fractions.mrcs	MotionCorr/job081/Micrographs/GridSquare_7301408/FoilHole_7310002_Data_7307012_7307013_20180109_0205_Fractions.mrc	7906.33	7703.12	72.7	6.83
1954.909091	2335.74	000001@Extract/job146/Micrographs/GridSquare_7301408/FoilHole_7310002_Data_7307012_7307013_20180109_0205_Fractions.mrcs	MotionCorr/job081/Micrographs/GridSquare_7301408/FoilHole_7310002_Data_7307012_7307013_20180109_0205_Fractions.mrc	7906.33	7703.12	72.7	6.83
1954.909091	2335.74	000001@Extract/job146/Micrographs/GridSquare_7301408/FoilHole_7310002_Data_7307012_7307013_20180109_0205_Fractions.mrcs	MotionCorr/job081/Micrographs/GridSquare_7301408/FoilHole_7310002_Data_7307012_7307013_20180109_0205_Fractions.mrc	7906.33	7703.12	72.7	6.83
626.247934	3385.12	000002@Extract/job146/Micrographs/GridSquare_7301408/FoilHole_7310002_Data_7307042_7307043_20180109_0205_Fractions.mrcs	MotionCorr/job081/Micrographs/GridSquare_7301408/FoilHole_7310002_Data_7307042_7307043_20180109_0205_Fractions.mrc	6577.31	6397.33	54.44	18.947
626.247934	3385.12	000002@Extract/job146/Micrographs/GridSquare_7301408/FoilHole_7310002_Data_7307042_7307043_20180109_0205_Fractions.mrcs	MotionCorr/job081/Micrographs/GridSquare_7301408/FoilHole_7310002_Data_7307042_7307043_20180109_0205_Fractions.mrc	6577.31	6397.33	54.44	18.947
626.247934	3385.12	000002@Extract/job146/Micrographs/GridSquare_7301408/FoilHole_7310002_Data_7307042_7307043_20180109_0205_Fractions.mrcs	MotionCorr/job081/Micrographs/GridSquare_7301408/FoilHole_7310002_Data_7307042_7307043_20180109_0205_Fractions.mrc	6577.31	6397.33	54.44	18.947
626.247934	3385.12	000002@Extract/job146/Micrographs/GridSquare_7301408/FoilHole_7310002_Data_7307042_7307043_20180109_0205_Fractions.mrcs	MotionCorr/job081/Micrographs/GridSquare_7301408/FoilHole_7310002_Data_7307042_7307043_20180109_0205_Fractions.mrc	6577.31	6397.33	54.44	18.947
2335.735537	1438.68	000001@Extract/job146/Micrographs/GridSquare_7301408/FoilHole_7310005_Data_7307012_7307013_20180109_0208_Fractions.mrcs	MotionCorr/job081/Micrographs/GridSquare_7301408/FoilHole_7310005_Data_7307012_7307013_20180109_0208_Fractions.mrc	17765.3	17535.5	77.71	5.195
2335.735537	1438.68	000001@Extract/job146/Micrographs/GridSquare_7301408/FoilHole_7310005_Data_7307012_7307013_20180109_0208_Fractions.mrcs	MotionCorr/job081/Micrographs/GridSquare_7301408/FoilHole_7310005_Data_7307012_7307013_20180109_0208_Fractions.mrc	17765.3	17535.5	77.71	5.195
2335.735537	1438.68	000001@Extract/job146/Micrographs/GridSquare_7301408/FoilHole_7310005_Data_7307012_7307013_20180109_0208_Fractions.mrcs	MotionCorr/job081/Micrographs/GridSquare_7301408/FoilHole_7310005_Data_7307012_7307013_20180109_0208_Fractions.mrc	17765.3	17535.5	77.71	5.195
2335.735537	1438.68	000001@Extract/job146/Micrographs/GridSquare_7301408/FoilHole_7310005_Data_7307012_7307013_20180109_0208_Fractions.mrcs	MotionCorr/job081/Micrographs/GridSquare_7301408/FoilHole_7310005_Data_7307012_7307013_20180109_0208_Fractions.mrc	17765.3	17535.5	77.71	5.195
2335.735537	1438.68	000001@Extract/job146/Micrographs/GridSquare_7301408/FoilHole_7310005_Data_7307012_7307013_20180109_0208_Fractions.mrcs	MotionCorr/job081/Micrographs/GridSquare_7301408/FoilHole_7310005_Data_7307012_7307013_20180109_0208_Fractions.mrc	17765.3	17535.5	77.71	5.195
1760.264463	1988.76	000002@Extract/job146/Micrographs/GridSquare_7301408/FoilHole_7310005_Data_7307021_7307022_20180109_0208_Fractions.mrcs	MotionCorr/job081/Micrographs/GridSquare_7301408/FoilHole_7310005_Data_7307021_7307022_20180109_0208_Fractions.mrc	14562.8	14159.9	57.32	5.69
1760.264463	1988.76	000002@Extract/job146/Micrographs/GridSquare_7301408/FoilHole_7310005_Data_7307021_7307022_20180109_0208_Fractions.mrcs	MotionCorr/job081/Micrographs/GridSquare_7301408/FoilHole_7310005_Data_7307021_7307022_20180109_0208_Fractions.mrc	14562.8	14159.9	57.32	5.69
1760.264463	1988.76	000002@Extract/job146/Micrographs/GridSquare_7301408/FoilHole_7310005_Data_7307021_7307022_20180109_0208_Fractions.mrcs	MotionCorr/job081/Micrographs/GridSquare_7301408/FoilHole_7310005_Data_7307021_7307022_20180109_0208_Fractions.mrc	14562.8	14159.9	57.32	5.69
1007.074380	973.223	000004@Extract/job146/Micrographs/GridSquare_7301408/FoilHole_7310005_Data_7307021_7307022_20180109_0208_Fractions.mrcs	MotionCorr/job081/Micrographs/GridSquare_7301408/FoilHole_7310005_Data_7307021_7307022_20180109_0208_Fractions.mrc	14562.8	14159.9	57.32	5.69
1007.074380	973.223	000004@Extract/job146/Micrographs/GridSquare_7301408/FoilHole_7310005_Data_7307021_7307022_20180109_0208_Fractions.mrcs	MotionCorr/job081/Micrographs/GridSquare_7301408/FoilHole_7310005_Data_7307021_7307022_20180109_0208_Fractions.mrc	14562.8	14159.9	57.32	5.69
1007.074380	973.223	000004@Extract/job146/Micrographs/GridSquare_7301408/FoilHole_7310005_Data_7307021_7307022_20180109_0208_Fractions.mrcs	MotionCorr/job081/Micrographs/GridSquare_7301408/FoilHole_7310005_Data_7307021_7307022_20180109_0208_Fractions.mrc	14562.8	14159.9	57.32	5.69
1007.074380	973.223	000004@Extract/job146/Micrographs/GridSquare_7301408/FoilHole_7310005_Data_7307021_7307022_20180109_0208_Fractions.mrcs	MotionCorr/job081/Micrographs/GridSquare_7301408/FoilHole_7310005_Data_7307021_7307022_20180109_0208_Fractions.mrc	14562.8	14159.9	57.32	5.69
1007.074380	973.223	000004@Extract/job146/Micrographs/GridSquare_7301408/FoilHole_7310005_Data_7307021_7307022_20180109_0208_Fractions.mrcs	MotionCorr/job081/Micrographs/GridSquare_7301408/FoilHole_7310005_Data_7307021_7307022_20180109_0208_Fractions.mrc	14562.8	14159.9	57.32	5.69
2521.917355	3588.23	000003@Extract/job146/Micrographs/GridSquare_7301408/FoilHole_7310005_Data_7307021_7307022_20180109_0208_Fractions.mrcs	MotionCorr/job081/Micrographs/GridSquare_7301408/FoilHole_7310005_Data_7307021_7307022_20180109_0208_Fractions.mrc	14562.8	14159.9	57.32	5.69
2521.917355	3588.23	000003@Extract/job146/Micrographs/GridSquare_7301408/FoilHole_7310005_Data_7307021_7307022_20180109_0208_Fractions.mrcs	MotionCorr/job081/Micrographs/GridSquare_7301408/FoilHole_7310005_Data_7307021_7307022_20180109_0208_Fractions.mrc	14562.8	14159.9	57.32	5.69
2521.917355	3588.23	000003@Extract/job146/Micrographs/GridSquare_7301408/FoilHole_7310005_Data_7307021_7307022_20180109_0208_Fractions.mrcs	MotionCorr/job081/Micrographs/GridSquare_7301408/FoilHole_7310005_Data_7307021_7307022_20180109_0208_Fractions.mrc	14562.8	14159.9	57.32	5.69
2521.917355	3588.23	000003@Extract/job146/Micrographs/GridSquare_7301408/FoilHole_7310005_Data_7307021_7307022_20180109_0208_Fractions.mrcs	MotionCorr/job081/Micrographs/GridSquare_7301408/FoilHole_7310005_Data_7307021_7307022_20180109_0208_Fractions.mrc	14562.8	14159.9	57.32	5.69
2521.917355	3588.23	000003@Extract/job146/Micrographs/GridSquare_7301408/FoilHole_7310005_Data_7307021_7307022_20180109_0208_Fractions.mrcs	MotionCorr/job081/Micrographs/GridSquare_7301408/FoilHole_7310005_Data_7307021_7307022_20180109_0208_Fractions.mrc	14562.8	14159.9	57.32	5.69
3139.702479	1117.09	000001@Extract/job146/Micrographs/GridSquare_7301408/FoilHole_7310005_Data_7307021_7307022_20180109_0208_Fractions.mrcs	MotionCorr/job081/Micrographs/GridSquare_7301408/FoilHole_7310005_Data_7307021_7307022_20180109_0208_Fractions.mrc	14562.8	14159.9	57.32	5.69
3139.702479	1117.09	000001@Extract/job146/Micrographs/GridSquare_7301408/FoilHole_7310005_Data_7307021_7307022_20180109_0208_Fractions.mrcs	MotionCorr/job081/Micrographs/GridSquare_7301408/FoilHole_7310005_Data_7307021_7307022_20180109_0208_Fractions.mrc	14562.8	14159.9	57.32	5.69
3139.702479	1117.09	000001@Extract/job146/Micrographs/GridSquare_7301408/FoilHole_7310005_Data_7307021_7307022_20180109_0208_Fractions.mrcs	MotionCorr/job081/Micrographs/GridSquare_7301408/FoilHole_7310005_Data_7307021_7307022_20180109_0208_Fractions.mrc	14562.8	14159.9	57.32	5.69
3139.702479	1117.09	000001@Extract/job146/Micrographs/GridSquare_7301408/FoilHole_7310005_Data_7307021_7307022_20180109_0208_Fractions.mrcs	MotionCorr/job081/Micrographs/GridSquare_7301408/FoilHole_7310005_Data_7307021_7307022_20180109_0208_Fractions.mrc	14562.8	14159.9	57.32	5.69
3139.702479	1117.09	000001@Extract/job146/Micrographs/GridSquare_7301408/FoilHole_7310005_Data_7307021_7307022_20180109_0208_Fractions.mrcs	MotionCorr/job081/Micrographs/GridSquare_7301408/FoilHole_7310005_Data_7307021_7307022_20180109_0208_Fractions.mrc	14562.8	14159.9	57.32	5.69
448.528926	1024	000001@Extract/job146/Micrographs/GridSquare_7301408/FoilHole_7310005_Data_7307033_7307034_20180109_0208_Fractions.mrcs	MotionCorr/job081/Micrographs/GridSquare_7301408/FoilHole_7310005_Data_7307033_7307034_20180109_0208_Fractions.mrc	12758.3	12380.4	89.81	5.371
448.528926	1024	000001@Extract/job146/Micrographs/GridSquare_7301408/FoilHole_7310005_Data_7307033_7307034_20180109_0208_Fractions.mrcs	MotionCorr/job081/Micrographs/GridSquare_7301408/FoilHole_7310005_Data_7307033_7307034_20180109_0208_Fractions.mrc	12758.3	12380.4	89.81	5.371
448.528926	1024	000001@Extract/job146/Micrographs/GridSquare_7301408/FoilHole_7310005_Data_7307033_7307034_20180109_0208_Fractions.mrcs	MotionCorr/job081/Micrographs/GridSquare_7301408/FoilHole_7310005_Data_7307033_7307034_20180109_0208_Fractions.mrc	12758.3	12380.4	89.81	5.371
448.528926	1024	000001@Extract/job146/Micrographs/GridSquare_7301408/FoilHole_7310005_Data_7307033_7307034_20180109_0208_Fractions.mrcs	MotionCorr/job081/Micrographs/GridSquare_7301408/FoilHole_7310005_Data_7307033_7307034_20180109_0208_Fractions.mrc	12758.3	12380.4	89.81	5.371
448.528926	1024	000001@Extract/job146/Micrographs/GridSquare_7301408/FoilHole_7310005_Data_7307033_7307034_20180109_0208_Fractions.mrcs	MotionCorr/job081/Micrographs/GridSquare_7301408/FoilHole_7310005_Data_7307033_7307034_20180109_0208_Fractions.mrc	12758.3	12380.4	89.81	5.371
3283.570248	3342.81	000002@Extract/job146/Micrographs/GridSquare_7301408/FoilHole_7310005_Data_7307042_7307043_20180109_0207_Fractions.mrcs	MotionCorr/job081/Micrographs/GridSquare_7301408/FoilHole_7310005_Data_7307042_7307043_20180109_0207_Fractions.mrc	15897.7	15428.5	63.12	6.321
3283.570248	3342.81	000002@Extract/job146/Micrographs/GridSquare_7301408/FoilHole_7310005_Data_7307042_7307043_20180109_0207_Fractions.mrcs	MotionCorr/job081/Micrographs/GridSquare_7301408/FoilHole_7310005_Data_7307042_7307043_20180109_0207_Fractions.mrc	15897.7	15428.5	63.12	6.321
3283.570248	3342.81	000002@Extract/job146/Micrographs/GridSquare_7301408/FoilHole_7310005_Data_7307042_7307043_20180109_0207_Fractions.mrcs	MotionCorr/job081/Micrographs/GridSquare_7301408/FoilHole_7310005_Data_7307042_7307043_20180109_0207_Fractions.mrc	15897.7	15428.5	63.12	6.321
3283.570248	3342.81	000002@Extract/job146/Micrographs/GridSquare_7301408/FoilHole_7310005_Data_7307042_7307043_20180109_0207_Fractions.mrcs	MotionCorr/job081/Micrographs/GridSquare_7301408/FoilHole_7310005_Data_7307042_7307043_20180109_0207_Fractions.mrc	15897.7	15428.5	63.12	6.321
3368.198347	1184.79	000001@Extract/job146/Micrographs/GridSquare_7301408/FoilHole_7310005_Data_7307042_7307043_20180109_0207_Fractions.mrcs	MotionCorr/job081/Micrographs/GridSquare_7301408/FoilHole_7310005_Data_7307042_7307043_20180109_0207_Fractions.mrc	15897.7	15428.5	63.12	6.321
3368.198347	1184.79	000001@Extract/job146/Micrographs/GridSquare_7301408/FoilHole_7310005_Data_7307042_7307043_20180109_0207_Fractions.mrcs	MotionCorr/job081/Micrographs/GridSquare_7301408/FoilHole_7310005_Data_7307042_7307043_20180109_0207_Fractions.mrc	15897.7	15428.5	63.12	6.321
3368.198347	1184.79	000001@Extract/job146/Micrographs/GridSquare_7301408/FoilHole_7310005_Data_7307042_7307043_20180109_0207_Fractions.mrcs	MotionCorr/job081/Micrographs/GridSquare_7301408/FoilHole_7310005_Data_7307042_7307043_20180109_0207_Fractions.mrc	15897.7	15428.5	63.12	6.321
3368.198347	1184.79	000001@Extract/job146/Micrographs/GridSquare_7301408/FoilHole_7310005_Data_7307042_7307043_20180109_0207_Fractions.mrcs	MotionCorr/job081/Micrographs/GridSquare_7301408/FoilHole_7310005_Data_7307042_7307043_20180109_0207_Fractions.mrc	15897.7	15428.5	63.12	6.321
3368.198347	1184.79	000001@Extract/job146/Micrographs/GridSquare_7301408/FoilHole_7310005_Data_7307042_7307043_20180109_0207_Fractions.mrcs	MotionCorr/job081/Micrographs/GridSquare_7301408/FoilHole_7310005_Data_7307042_7307043_20180109_0207_Fractions.mrc	15897.7	15428.5	63.12	6.321
1269.421488	1954.91	000002@Extract/job146/Micrographs/GridSquare_7301408/FoilHole_7310006_Data_7307021_7307022_20180109_0438_Fractions.mrcs	MotionCorr/job081/Micrographs/GridSquare_7301408/FoilHole_7310006_Data_7307021_7307022_20180109_0438_Fractions.mrc	17323.1	16766.7	72.1	5.573
1269.421488	1954.91	000002@Extract/job146/Micrographs/GridSquare_7301408/FoilHole_7310006_Data_7307021_7307022_20180109_0438_Fractions.mrcs	MotionCorr/job081/Micrographs/GridSquare_7301408/FoilHole_7310006_Data_7307021_7307022_20180109_0438_Fractions.mrc	17323.1	16766.7	72.1	5.573
1269.421488	1954.91	000002@Extract/job146/Micrographs/GridSquare_7301408/FoilHole_7310006_Data_7307021_7307022_20180109_0438_Fractions.mrcs	MotionCorr/job081/Micrographs/GridSquare_7301408/FoilHole_7310006_Data_7307021_7307022_20180109_0438_Fractions.mrc	17323.1	16766.7	72.1	5.573
1269.421488	1954.91	000002@Extract/job146/Micrographs/GridSquare_7301408/FoilHole_7310006_Data_7307021_7307022_20180109_0438_Fractions.mrcs	MotionCorr/job081/Micrographs/GridSquare_7301408/FoilHole_7310006_Data_7307021_7307022_20180109_0438_Fractions.mrc	17323.1	16766.7	72.1	5.573
1269.421488	1954.91	000002@Extract/job146/Micrographs/GridSquare_7301408/FoilHole_7310006_Data_7307021_7307022_20180109_0438_Fractions.mrcs	MotionCorr/job081/Micrographs/GridSquare_7301408/FoilHole_7310006_Data_7307021_7307022_20180109_0438_Fractions.mrc	17323.1	16766.7	72.1	5.573
2132.628099	3046.61	000003@Extract/job146/Micrographs/GridSquare_7301408/FoilHole_7310006_Data_7307042_7307043_20180109_0438_Fractions.mrcs	MotionCorr/job081/Micrographs/GridSquare_7301408/FoilHole_7310006_Data_7307042_7307043_20180109_0438_Fractions.mrc	17964.4	17969.2	38.57	6.019
2132.628099	3046.61	000003@Extract/job146/Micrographs/GridSquare_7301408/FoilHole_7310006_Data_7307042_7307043_20180109_0438_Fractions.mrcs	MotionCorr/job081/Micrographs/GridSquare_7301408/FoilHole_7310006_Data_7307042_7307043_20180109_0438_Fractions.mrc	17964.4	17969.2	38.57	6.019
2132.628099	3046.61	000003@Extract/job146/Micrographs/GridSquare_7301408/FoilHole_7310006_Data_7307042_7307043_20180109_0438_Fractions.mrcs	MotionCorr/job081/Micrographs/GridSquare_7301408/FoilHole_7310006_Data_7307042_7307043_20180109_0438_Fractions.mrc	17964.4	17969.2	38.57	6.019
2809.652893	1658.71	000002@Extract/job146/Micrographs/GridSquare_7301408/FoilHole_7310006_Data_7307042_7307043_20180109_0438_Fractions.mrcs	MotionCorr/job081/Micrographs/GridSquare_7301408/FoilHole_7310006_Data_7307042_7307043_20180109_0438_Fractions.mrc	17964.4	17969.2	38.57	6.019
2809.652893	1658.71	000002@Extract/job146/Micrographs/GridSquare_7301408/FoilHole_7310006_Data_7307042_7307043_20180109_0438_Fractions.mrcs	MotionCorr/job081/Micrographs/GridSquare_7301408/FoilHole_7310006_Data_7307042_7307043_20180109_0438_Fractions.mrc	17964.4	17969.2	38.57	6.019
2809.652893	1658.71	000002@Extract/job146/Micrographs/GridSquare_7301408/FoilHole_7310006_Data_7307042_7307043_20180109_0438_Fractions.mrcs	MotionCorr/job081/Micrographs/GridSquare_7301408/FoilHole_7310006_Data_7307042_7307043_20180109_0438_Fractions.mrc	17964.4	17969.2	38.57	6.019
2809.652893	1658.71	000002@Extract/job146/Micrographs/GridSquare_7301408/FoilHole_7310006_Data_7307042_7307043_20180109_0438_Fractions.mrcs	MotionCorr/job081/Micrographs/GridSquare_7301408/FoilHole_7310006_Data_7307042_7307043_20180109_0438_Fractions.mrc	17964.4	17969.2	38.57	6.019
2809.652893	1658.71	000002@Extract/job146/Micrographs/GridSquare_7301408/FoilHole_7310006_Data_7307042_7307043_20180109_0438_Fractions.mrcs	MotionCorr/job081/Micrographs/GridSquare_7301408/FoilHole_7310006_Data_7307042_7307043_20180109_0438_Fractions.mrc	17964.4	17969.2	38.57	6.019
533.157025	2005.69	000002@Extract/job146/Micrographs/GridSquare_7301408/FoilHole_7310009_Data_7307042_7307043_20180109_0442_Fractions.mrcs	MotionCorr/job081/Micrographs/GridSquare_7301408/FoilHole_7310009_Data_7307042_7307043_20180109_0442_Fractions.mrc	6379.22	6255.55	64.72	19.985
533.157025	2005.69	000002@Extract/job146/Micrographs/GridSquare_7301408/FoilHole_7310009_Data_7307042_7307043_20180109_0442_Fractions.mrcs	MotionCorr/job081/Micrographs/GridSquare_7301408/FoilHole_7310009_Data_7307042_7307043_20180109_0442_Fractions.mrc	6379.22	6255.55	64.72	19.985
533.157025	2005.69	000002@Extract/job146/Micrographs/GridSquare_7301408/FoilHole_7310009_Data_7307042_7307043_20180109_0442_Fractions.mrcs	MotionCorr/job081/Micrographs/GridSquare_7301408/FoilHole_7310009_Data_7307042_7307043_20180109_0442_Fractions.mrc	6379.22	6255.55	64.72	19.985
533.157025	2005.69	000002@Extract/job146/Micrographs/GridSquare_7301408/FoilHole_7310009_Data_7307042_7307043_20180109_0442_Fractions.mrcs	MotionCorr/job081/Micrographs/GridSquare_7301408/FoilHole_7310009_Data_7307042_7307043_20180109_0442_Fractions.mrc	6379.22	6255.55	64.72	19.985
533.157025	2005.69	000002@Extract/job146/Micrographs/GridSquare_7301408/FoilHole_7310009_Data_7307042_7307043_20180109_0442_Fractions.mrcs	MotionCorr/job081/Micrographs/GridSquare_7301408/FoilHole_7310009_Data_7307042_7307043_20180109_0442_Fractions.mrc	6379.22	6255.55	64.72	19.985
2403.438017	2369.59	000003@Extract/job146/Micrographs/GridSquare_7301408/FoilHole_7310010_Data_7307012_7307013_20180109_0445_Fractions.mrcs	MotionCorr/job081/Micrographs/GridSquare_7301408/FoilHole_7310010_Data_7307012_7307013_20180109_0445_Fractions.mrc	18267.6	18470.7	42.05	4.545
2403.438017	2369.59	000003@Extract/job146/Micrographs/GridSquare_7301408/FoilHole_7310010_Data_7307012_7307013_20180109_0445_Fractions.mrcs	MotionCorr/job081/Micrographs/GridSquare_7301408/FoilHole_7310010_Data_7307012_7307013_20180109_0445_Fractions.mrc	18267.6	18470.7	42.05	4.545
2403.438017	2369.59	000003@Extract/job146/Micrographs/GridSquare_7301408/FoilHole_7310010_Data_7307012_7307013_20180109_0445_Fractions.mrcs	MotionCorr/job081/Micrographs/GridSquare_7301408/FoilHole_7310010_Data_7307012_7307013_20180109_0445_Fractions.mrc	18267.6	18470.7	42.05	4.545
2403.438017	2369.59	000003@Extract/job146/Micrographs/GridSquare_7301408/FoilHole_7310010_Data_7307012_7307013_20180109_0445_Fractions.mrcs	MotionCorr/job081/Micrographs/GridSquare_7301408/FoilHole_7310010_Data_7307012_7307013_20180109_0445_Fractions.mrc	18267.6	18470.7	42.05	4.545
2403.438017	2369.59	000003@Extract/job146/Micrographs/GridSquare_7301408/FoilHole_7310010_Data_7307012_7307013_20180109_0445_Fractions.mrcs	MotionCorr/job081/Micrographs/GridSquare_7301408/FoilHole_7310010_Data_7307012_7307013_20180109_0445_Fractions.mrc	18267.6	18470.7	42.05	4.545
1387.900826	3156.63	000002@Extract/job146/Micrographs/GridSquare_7301408/FoilHole_7310010_Data_7307021_7307022_20180109_0445_Fractions.mrcs	MotionCorr/job081/Micrographs/GridSquare_7301408/FoilHole_7310010_Data_7307021_7307022_20180109_0445_Fractions.mrc	15477.7	15768.4	18.15	6.343
1387.900826	3156.63	000002@Extract/job146/Micrographs/GridSquare_7301408/FoilHole_7310010_Data_7307021_7307022_20180109_0445_Fractions.mrcs	MotionCorr/job081/Micrographs/GridSquare_7301408/FoilHole_7310010_Data_7307021_7307022_20180109_0445_Fractions.mrc	15477.7	15768.4	18.15	6.343
1387.900826	3156.63	000002@Extract/job146/Micrographs/GridSquare_7301408/FoilHole_7310010_Data_7307021_7307022_20180109_0445_Fractions.mrcs	MotionCorr/job081/Micrographs/GridSquare_7301408/FoilHole_7310010_Data_7307021_7307022_20180109_0445_Fractions.mrc	15477.7	15768.4	18.15	6.343
1387.900826	3156.63	000002@Extract/job146/Micrographs/GridSquare_7301408/FoilHole_7310010_Data_7307021_7307022_20180109_0445_Fractions.mrcs	MotionCorr/job081/Micrographs/GridSquare_7301408/FoilHole_7310010_Data_7307021_7307022_20180109_0445_Fractions.mrc	15477.7	15768.4	18.15	6.343
3021.223140	1210.18	000001@Extract/job146/Micrographs/GridSquare_7301408/FoilHole_7310010_Data_7307021_7307022_20180109_0445_Fractions.mrcs	MotionCorr/job081/Micrographs/GridSquare_7301408/FoilHole_7310010_Data_7307021_7307022_20180109_0445_Fractions.mrc	15477.7	15768.4	18.15	6.343
3021.223140	1210.18	000001@Extract/job146/Micrographs/GridSquare_7301408/FoilHole_7310010_Data_7307021_7307022_20180109_0445_Fractions.mrcs	MotionCorr/job081/Micrographs/GridSquare_7301408/FoilHole_7310010_Data_7307021_7307022_20180109_0445_Fractions.mrc	15477.7	15768.4	18.15	6.343
3021.223140	1210.18	000001@Extract/job146/Micrographs/GridSquare_7301408/FoilHole_7310010_Data_7307021_7307022_20180109_0445_Fractions.mrcs	MotionCorr/job081/Micrographs/GridSquare_7301408/FoilHole_7310010_Data_7307021_7307022_20180109_0445_Fractions.mrc	15477.7	15768.4	18.15	6.343
3021.223140	1210.18	000001@Extract/job146/Micrographs/GridSquare_7301408/FoilHole_7310010_Data_7307021_7307022_20180109_0445_Fractions.mrcs	MotionCorr/job081/Micrographs/GridSquare_7301408/FoilHole_7310010_Data_7307021_7307022_20180109_0445_Fractions.mrc	15477.7	15768.4	18.15	6.343
3021.223140	1210.18	000001@Extract/job146/Micrographs/GridSquare_7301408/FoilHole_7310010_Data_7307021_7307022_20180109_0445_Fractions.mrcs	MotionCorr/job081/Micrographs/GridSquare_7301408/FoilHole_7310010_Data_7307021_7307022_20180109_0445_Fractions.mrc	15477.7	15768.4	18.15	6.343
1125.553719	2259.57	000003@Extract/job146/Micrographs/GridSquare_7301408/FoilHole_7310010_Data_7307033_7307034_20180109_0445_Fractions.mrcs	MotionCorr/job081/Micrographs/GridSquare_7301408/FoilHole_7310010_Data_7307033_7307034_20180109_0445_Fractions.mrc	12852	12675.3	34.53	4.844
1125.553719	2259.57	000003@Extract/job146/Micrographs/GridSquare_7301408/FoilHole_7310010_Data_7307033_7307034_20180109_0445_Fractions.mrcs	MotionCorr/job081/Micrographs/GridSquare_7301408/FoilHole_7310010_Data_7307033_7307034_20180109_0445_Fractions.mrc	12852	12675.3	34.53	4.844
1125.553719	2259.57	000003@Extract/job146/Micrographs/GridSquare_7301408/FoilHole_7310010_Data_7307033_7307034_20180109_0445_Fractions.mrcs	MotionCorr/job081/Micrographs/GridSquare_7301408/FoilHole_7310010_Data_7307033_7307034_20180109_0445_Fractions.mrc	12852	12675.3	34.53	4.844
1125.553719	2259.57	000003@Extract/job146/Micrographs/GridSquare_7301408/FoilHole_7310010_Data_7307033_7307034_20180109_0445_Fractions.mrcs	MotionCorr/job081/Micrographs/GridSquare_7301408/FoilHole_7310010_Data_7307033_7307034_20180109_0445_Fractions.mrc	12852	12675.3	34.53	4.844
1125.553719	2259.57	000003@Extract/job146/Micrographs/GridSquare_7301408/FoilHole_7310010_Data_7307033_7307034_20180109_0445_Fractions.mrcs	MotionCorr/job081/Micrographs/GridSquare_7301408/FoilHole_7310010_Data_7307033_7307034_20180109_0445_Fractions.mrc	12852	12675.3	34.53	4.844
1413.289256	1303.27	000001@Extract/job146/Micrographs/GridSquare_7301408/FoilHole_7310010_Data_7307033_7307034_20180109_0445_Fractions.mrcs	MotionCorr/job081/Micrographs/GridSquare_7301408/FoilHole_7310010_Data_7307033_7307034_20180109_0445_Fractions.mrc	12852	12675.3	34.53	4.844
1413.289256	1303.27	000001@Extract/job146/Micrographs/GridSquare_7301408/FoilHole_7310010_Data_7307033_7307034_20180109_0445_Fractions.mrcs	MotionCorr/job081/Micrographs/GridSquare_7301408/FoilHole_7310010_Data_7307033_7307034_20180109_0445_Fractions.mrc	12852	12675.3	34.53	4.844
1413.289256	1303.27	000001@Extract/job146/Micrographs/GridSquare_7301408/FoilHole_7310010_Data_7307033_7307034_20180109_0445_Fractions.mrcs	MotionCorr/job081/Micrographs/GridSquare_7301408/FoilHole_7310010_Data_7307033_7307034_20180109_0445_Fractions.mrc	12852	12675.3	34.53	4.844
1413.289256	1303.27	000001@Extract/job146/Micrographs/GridSquare_7301408/FoilHole_7310010_Data_7307033_7307034_20180109_0445_Fractions.mrcs	MotionCorr/job081/Micrographs/GridSquare_7301408/FoilHole_7310010_Data_7307033_7307034_20180109_0445_Fractions.mrc	12852	12675.3	34.53	4.844
1413.289256	1303.27	000001@Extract/job146/Micrographs/GridSquare_7301408/FoilHole_7310010_Data_7307033_7307034_20180109_0445_Fractions.mrcs	MotionCorr/job081/Micrographs/GridSquare_7301408/FoilHole_7310010_Data_7307033_7307034_20180109_0445_Fractions.mrc	12852	12675.3	34.53	4.844
3478.214876	2039.54	000001@Extract/job146/Micrographs/GridSquare_7301408/FoilHole_7310010_Data_7307042_7307043_20180109_0445_Fractions.mrcs	MotionCorr/job081/Micrographs/GridSquare_7301408/FoilHole_7310010_Data_7307042_7307043_20180109_0445_Fractions.mrc	16633.3	16177.3	82.28	5.034
3478.214876	2039.54	000001@Extract/job146/Micrographs/GridSquare_7301408/FoilHole_7310010_Data_7307042_7307043_20180109_0445_Fractions.mrcs	MotionCorr/job081/Micrographs/GridSquare_7301408/FoilHole_7310010_Data_7307042_7307043_20180109_0445_Fractions.mrc	16633.3	16177.3	82.28	5.034
3478.214876	2039.54	000001@Extract/job146/Micrographs/GridSquare_7301408/FoilHole_7310010_Data_7307042_7307043_20180109_0445_Fractions.mrcs	MotionCorr/job081/Micrographs/GridSquare_7301408/FoilHole_7310010_Data_7307042_7307043_20180109_0445_Fractions.mrc	16633.3	16177.3	82.28	5.034
3478.214876	2039.54	000001@Extract/job146/Micrographs/GridSquare_7301408/FoilHole_7310010_Data_7307042_7307043_20180109_0445_Fractions.mrcs	MotionCorr/job081/Micrographs/GridSquare_7301408/FoilHole_7310010_Data_7307042_7307043_20180109_0445_Fractions.mrc	16633.3	16177.3	82.28	5.034
3478.214876	2039.54	000001@Extract/job146/Micrographs/GridSquare_7301408/FoilHole_7310010_Data_7307042_7307043_20180109_0445_Fractions.mrcs	MotionCorr/job081/Micrographs/GridSquare_7301408/FoilHole_7310010_Data_7307042_7307043_20180109_0445_Fractions.mrc	16633.3	16177.3	82.28	5.034
1379.438017	3173.55	000001@Extract/job146/Micrographs/GridSquare_7301408/FoilHole_7310011_Data_7307012_7307013_20180109_0447_Fractions.mrcs	MotionCorr/job081/Micrographs/GridSquare_7301408/FoilHole_7310011_Data_7307012_7307013_20180109_0447_Fractions.mrc	28050	28098.5	76.98	4.514
1379.438017	3173.55	000001@Extract/job146/Micrographs/GridSquare_7301408/FoilHole_7310011_Data_7307012_7307013_20180109_0447_Fractions.mrcs	MotionCorr/job081/Micrographs/GridSquare_7301408/FoilHole_7310011_Data_7307012_7307013_20180109_0447_Fractions.mrc	28050	28098.5	76.98	4.514
1379.438017	3173.55	000001@Extract/job146/Micrographs/GridSquare_7301408/FoilHole_7310011_Data_7307012_7307013_20180109_0447_Fractions.mrcs	MotionCorr/job081/Micrographs/GridSquare_7301408/FoilHole_7310011_Data_7307012_7307013_20180109_0447_Fractions.mrc	28050	28098.5	76.98	4.514
1379.438017	3173.55	000001@Extract/job146/Micrographs/GridSquare_7301408/FoilHole_7310011_Data_7307012_7307013_20180109_0447_Fractions.mrcs	MotionCorr/job081/Micrographs/GridSquare_7301408/FoilHole_7310011_Data_7307012_7307013_20180109_0447_Fractions.mrc	28050	28098.5	76.98	4.514
1379.438017	3173.55	000001@Extract/job146/Micrographs/GridSquare_7301408/FoilHole_7310011_Data_7307012_7307013_20180109_0447_Fractions.mrcs	MotionCorr/job081/Micrographs/GridSquare_7301408/FoilHole_7310011_Data_7307012_7307013_20180109_0447_Fractions.mrc	28050	28098.5	76.98	4.514
981.685950	2699.64	000001@Extract/job146/Micrographs/GridSquare_7301408/FoilHole_7310011_Data_7307021_7307022_20180109_0447_Fractions.mrcs	MotionCorr/job081/Micrographs/GridSquare_7301408/FoilHole_7310011_Data_7307021_7307022_20180109_0447_Fractions.mrc	25266.2	25091.2	67.01	4.652
981.685950	2699.64	000001@Extract/job146/Micrographs/GridSquare_7301408/FoilHole_7310011_Data_7307021_7307022_20180109_0447_Fractions.mrcs	MotionCorr/job081/Micrographs/GridSquare_7301408/FoilHole_7310011_Data_7307021_7307022_20180109_0447_Fractions.mrc	25266.2	25091.2	67.01	4.652
981.685950	2699.64	000001@Extract/job146/Micrographs/GridSquare_7301408/FoilHole_7310011_Data_7307021_7307022_20180109_0447_Fractions.mrcs	MotionCorr/job081/Micrographs/GridSquare_7301408/FoilHole_7310011_Data_7307021_7307022_20180109_0447_Fractions.mrc	25266.2	25091.2	67.01	4.652
981.685950	2699.64	000001@Extract/job146/Micrographs/GridSquare_7301408/FoilHole_7310011_Data_7307021_7307022_20180109_0447_Fractions.mrcs	MotionCorr/job081/Micrographs/GridSquare_7301408/FoilHole_7310011_Data_7307021_7307022_20180109_0447_Fractions.mrc	25266.2	25091.2	67.01	4.652
981.685950	2699.64	000001@Extract/job146/Micrographs/GridSquare_7301408/FoilHole_7310011_Data_7307021_7307022_20180109_0447_Fractions.mrcs	MotionCorr/job081/Micrographs/GridSquare_7301408/FoilHole_7310011_Data_7307021_7307022_20180109_0447_Fractions.mrc	25266.2	25091.2	67.01	4.652
2877.355372	2031.07	000001@Extract/job146/Micrographs/GridSquare_7301408/FoilHole_7310011_Data_7307033_7307034_20180109_0447_Fractions.mrcs	MotionCorr/job081/Micrographs/GridSquare_7301408/FoilHole_7310011_Data_7307033_7307034_20180109_0447_Fractions.mrc	22724.6	22959	0.33	5.399
2877.355372	2031.07	000001@Extract/job146/Micrographs/GridSquare_7301408/FoilHole_7310011_Data_7307033_7307034_20180109_0447_Fractions.mrcs	MotionCorr/job081/Micrographs/GridSquare_7301408/FoilHole_7310011_Data_7307033_7307034_20180109_0447_Fractions.mrc	22724.6	22959	0.33	5.399
2877.355372	2031.07	000001@Extract/job146/Micrographs/GridSquare_7301408/FoilHole_7310011_Data_7307033_7307034_20180109_0447_Fractions.mrcs	MotionCorr/job081/Micrographs/GridSquare_7301408/FoilHole_7310011_Data_7307033_7307034_20180109_0447_Fractions.mrc	22724.6	22959	0.33	5.399
2877.355372	2031.07	000001@Extract/job146/Micrographs/GridSquare_7301408/FoilHole_7310011_Data_7307033_7307034_20180109_0447_Fractions.mrcs	MotionCorr/job081/Micrographs/GridSquare_7301408/FoilHole_7310011_Data_7307033_7307034_20180109_0447_Fractions.mrc	22724.6	22959	0.33	5.399
1954.909091	2674.25	000002@Extract/job146/Micrographs/GridSquare_7301408/FoilHole_7310011_Data_7307042_7307043_20180109_0446_Fractions.mrcs	MotionCorr/job081/Micrographs/GridSquare_7301408/FoilHole_7310011_Data_7307042_7307043_20180109_0446_Fractions.mrc	25145.9	25508.4	42.53	5.407
1954.909091	2674.25	000002@Extract/job146/Micrographs/GridSquare_7301408/FoilHole_7310011_Data_7307042_7307043_20180109_0446_Fractions.mrcs	MotionCorr/job081/Micrographs/GridSquare_7301408/FoilHole_7310011_Data_7307042_7307043_20180109_0446_Fractions.mrc	25145.9	25508.4	42.53	5.407
1954.909091	2674.25	000002@Extract/job146/Micrographs/GridSquare_7301408/FoilHole_7310011_Data_7307042_7307043_20180109_0446_Fractions.mrcs	MotionCorr/job081/Micrographs/GridSquare_7301408/FoilHole_7310011_Data_7307042_7307043_20180109_0446_Fractions.mrc	25145.9	25508.4	42.53	5.407
1954.909091	2674.25	000002@Extract/job146/Micrographs/GridSquare_7301408/FoilHole_7310011_Data_7307042_7307043_20180109_0446_Fractions.mrcs	MotionCorr/job081/Micrographs/GridSquare_7301408/FoilHole_7310011_Data_7307042_7307043_20180109_0446_Fractions.mrc	25145.9	25508.4	42.53	5.407
1954.909091	2674.25	000002@Extract/job146/Micrographs/GridSquare_7301408/FoilHole_7310011_Data_7307042_7307043_20180109_0446_Fractions.mrcs	MotionCorr/job081/Micrographs/GridSquare_7301408/FoilHole_7310011_Data_7307042_7307043_20180109_0446_Fractions.mrc	25145.9	25508.4	42.53	5.407
2521.917355	1269.42	000001@Extract/job146/Micrographs/GridSquare_7301408/FoilHole_7310011_Data_7307042_7307043_20180109_0446_Fractions.mrcs	MotionCorr/job081/Micrographs/GridSquare_7301408/FoilHole_7310011_Data_7307042_7307043_20180109_0446_Fractions.mrc	25145.9	25508.4	42.53	5.407
2521.917355	1269.42	000001@Extract/job146/Micrographs/GridSquare_7301408/FoilHole_7310011_Data_7307042_7307043_20180109_0446_Fractions.mrcs	MotionCorr/job081/Micrographs/GridSquare_7301408/FoilHole_7310011_Data_7307042_7307043_20180109_0446_Fractions.mrc	25145.9	25508.4	42.53	5.407
2521.917355	1269.42	000001@Extract/job146/Micrographs/GridSquare_7301408/FoilHole_7310011_Data_7307042_7307043_20180109_0446_Fractions.mrcs	MotionCorr/job081/Micrographs/GridSquare_7301408/FoilHole_7310011_Data_7307042_7307043_20180109_0446_Fractions.mrc	25145.9	25508.4	42.53	5.407
2521.917355	1269.42	000001@Extract/job146/Micrographs/GridSquare_7301408/FoilHole_7310011_Data_7307042_7307043_20180109_0446_Fractions.mrcs	MotionCorr/job081/Micrographs/GridSquare_7301408/FoilHole_7310011_Data_7307042_7307043_20180109_0446_Fractions.mrc	25145.9	25508.4	42.53	5.407
2521.917355	1269.42	000001@Extract/job146/Micrographs/GridSquare_7301408/FoilHole_7310011_Data_7307042_7307043_20180109_0446_Fractions.mrcs	MotionCorr/job081/Micrographs/GridSquare_7301408/FoilHole_7310011_Data_7307042_7307043_20180109_0446_Fractions.mrc	25145.9	25508.4	42.53	5.407
1709.487603	3325.88	000001@Extract/job146/Micrographs/GridSquare_7301408/FoilHole_7310013_Data_7307012_7307013_20180109_0449_Fractions.mrcs	MotionCorr/job081/Micrographs/GridSquare_7301408/FoilHole_7310013_Data_7307012_7307013_20180109_0449_Fractions.mrc	12661.5	12992.8	11.13	6.24
1709.487603	3325.88	000001@Extract/job146/Micrographs/GridSquare_7301408/FoilHole_7310013_Data_7307012_7307013_20180109_0449_Fractions.mrcs	MotionCorr/job081/Micrographs/GridSquare_7301408/FoilHole_7310013_Data_7307012_7307013_20180109_0449_Fractions.mrc	12661.5	12992.8	11.13	6.24
1709.487603	3325.88	000001@Extract/job146/Micrographs/GridSquare_7301408/FoilHole_7310013_Data_7307012_7307013_20180109_0449_Fractions.mrcs	MotionCorr/job081/Micrographs/GridSquare_7301408/FoilHole_7310013_Data_7307012_7307013_20180109_0449_Fractions.mrc	12661.5	12992.8	11.13	6.24
1709.487603	3325.88	000001@Extract/job146/Micrographs/GridSquare_7301408/FoilHole_7310013_Data_7307012_7307013_20180109_0449_Fractions.mrcs	MotionCorr/job081/Micrographs/GridSquare_7301408/FoilHole_7310013_Data_7307012_7307013_20180109_0449_Fractions.mrc	12661.5	12992.8	11.13	6.24
1709.487603	3325.88	000001@Extract/job146/Micrographs/GridSquare_7301408/FoilHole_7310013_Data_7307012_7307013_20180109_0449_Fractions.mrcs	MotionCorr/job081/Micrographs/GridSquare_7301408/FoilHole_7310013_Data_7307012_7307013_20180109_0449_Fractions.mrc	12661.5	12992.8	11.13	6.24
1320.198347	3368.2	000002@Extract/job146/Micrographs/GridSquare_7301408/FoilHole_7310014_Data_7307012_7307013_20180109_0451_Fractions.mrcs	MotionCorr/job081/Micrographs/GridSquare_7301408/FoilHole_7310014_Data_7307012_7307013_20180109_0451_Fractions.mrc	16633.6	16257.3	37.07	5.826
1320.198347	3368.2	000002@Extract/job146/Micrographs/GridSquare_7301408/FoilHole_7310014_Data_7307012_7307013_20180109_0451_Fractions.mrcs	MotionCorr/job081/Micrographs/GridSquare_7301408/FoilHole_7310014_Data_7307012_7307013_20180109_0451_Fractions.mrc	16633.6	16257.3	37.07	5.826
1320.198347	3368.2	000002@Extract/job146/Micrographs/GridSquare_7301408/FoilHole_7310014_Data_7307012_7307013_20180109_0451_Fractions.mrcs	MotionCorr/job081/Micrographs/GridSquare_7301408/FoilHole_7310014_Data_7307012_7307013_20180109_0451_Fractions.mrc	16633.6	16257.3	37.07	5.826
1320.198347	3368.2	000002@Extract/job146/Micrographs/GridSquare_7301408/FoilHole_7310014_Data_7307012_7307013_20180109_0451_Fractions.mrcs	MotionCorr/job081/Micrographs/GridSquare_7301408/FoilHole_7310014_Data_7307012_7307013_20180109_0451_Fractions.mrc	16633.6	16257.3	37.07	5.826
1320.198347	3368.2	000002@Extract/job146/Micrographs/GridSquare_7301408/FoilHole_7310014_Data_7307012_7307013_20180109_0451_Fractions.mrcs	MotionCorr/job081/Micrographs/GridSquare_7301408/FoilHole_7310014_Data_7307012_7307013_20180109_0451_Fractions.mrc	16633.6	16257.3	37.07	5.826
2200.330579	2488.07	000001@Extract/job146/Micrographs/GridSquare_7301408/FoilHole_7310014_Data_7307012_7307013_20180109_0451_Fractions.mrcs	MotionCorr/job081/Micrographs/GridSquare_7301408/FoilHole_7310014_Data_7307012_7307013_20180109_0451_Fractions.mrc	16633.6	16257.3	37.07	5.826
2200.330579	2488.07	000001@Extract/job146/Micrographs/GridSquare_7301408/FoilHole_7310014_Data_7307012_7307013_20180109_0451_Fractions.mrcs	MotionCorr/job081/Micrographs/GridSquare_7301408/FoilHole_7310014_Data_7307012_7307013_20180109_0451_Fractions.mrc	16633.6	16257.3	37.07	5.826
2200.330579	2488.07	000001@Extract/job146/Micrographs/GridSquare_7301408/FoilHole_7310014_Data_7307012_7307013_20180109_0451_Fractions.mrcs	MotionCorr/job081/Micrographs/GridSquare_7301408/FoilHole_7310014_Data_7307012_7307013_20180109_0451_Fractions.mrc	16633.6	16257.3	37.07	5.826
2200.330579	2488.07	000001@Extract/job146/Micrographs/GridSquare_7301408/FoilHole_7310014_Data_7307012_7307013_20180109_0451_Fractions.mrcs	MotionCorr/job081/Micrographs/GridSquare_7301408/FoilHole_7310014_Data_7307012_7307013_20180109_0451_Fractions.mrc	16633.6	16257.3	37.07	5.826
2200.330579	2488.07	000001@Extract/job146/Micrographs/GridSquare_7301408/FoilHole_7310014_Data_7307012_7307013_20180109_0451_Fractions.mrcs	MotionCorr/job081/Micrographs/GridSquare_7301408/FoilHole_7310014_Data_7307012_7307013_20180109_0451_Fractions.mrc	16633.6	16257.3	37.07	5.826
3478.214876	1760.26	000002@Extract/job146/Micrographs/GridSquare_7301408/FoilHole_7310014_Data_7307021_7307022_20180109_0451_Fractions.mrcs	MotionCorr/job081/Micrographs/GridSquare_7301408/FoilHole_7310014_Data_7307021_7307022_20180109_0451_Fractions.mrc	14635.3	14210.4	41.75	5.744
3478.214876	1760.26	000002@Extract/job146/Micrographs/GridSquare_7301408/FoilHole_7310014_Data_7307021_7307022_20180109_0451_Fractions.mrcs	MotionCorr/job081/Micrographs/GridSquare_7301408/FoilHole_7310014_Data_7307021_7307022_20180109_0451_Fractions.mrc	14635.3	14210.4	41.75	5.744
3478.214876	1760.26	000002@Extract/job146/Micrographs/GridSquare_7301408/FoilHole_7310014_Data_7307021_7307022_20180109_0451_Fractions.mrcs	MotionCorr/job081/Micrographs/GridSquare_7301408/FoilHole_7310014_Data_7307021_7307022_20180109_0451_Fractions.mrc	14635.3	14210.4	41.75	5.744
3478.214876	1760.26	000002@Extract/job146/Micrographs/GridSquare_7301408/FoilHole_7310014_Data_7307021_7307022_20180109_0451_Fractions.mrcs	MotionCorr/job081/Micrographs/GridSquare_7301408/FoilHole_7310014_Data_7307021_7307022_20180109_0451_Fractions.mrc	14635.3	14210.4	41.75	5.744
3478.214876	1760.26	000002@Extract/job146/Micrographs/GridSquare_7301408/FoilHole_7310014_Data_7307021_7307022_20180109_0451_Fractions.mrcs	MotionCorr/job081/Micrographs/GridSquare_7301408/FoilHole_7310014_Data_7307021_7307022_20180109_0451_Fractions.mrc	14635.3	14210.4	41.75	5.744
2014.148760	2158.02	000003@Extract/job146/Micrographs/GridSquare_7301408/FoilHole_7310014_Data_7307021_7307022_20180109_0451_Fractions.mrcs	MotionCorr/job081/Micrographs/GridSquare_7301408/FoilHole_7310014_Data_7307021_7307022_20180109_0451_Fractions.mrc	14635.3	14210.4	41.75	5.744
2014.148760	2158.02	000003@Extract/job146/Micrographs/GridSquare_7301408/FoilHole_7310014_Data_7307021_7307022_20180109_0451_Fractions.mrcs	MotionCorr/job081/Micrographs/GridSquare_7301408/FoilHole_7310014_Data_7307021_7307022_20180109_0451_Fractions.mrc	14635.3	14210.4	41.75	5.744
2014.148760	2158.02	000003@Extract/job146/Micrographs/GridSquare_7301408/FoilHole_7310014_Data_7307021_7307022_20180109_0451_Fractions.mrcs	MotionCorr/job081/Micrographs/GridSquare_7301408/FoilHole_7310014_Data_7307021_7307022_20180109_0451_Fractions.mrc	14635.3	14210.4	41.75	5.744
2014.148760	2158.02	000003@Extract/job146/Micrographs/GridSquare_7301408/FoilHole_7310014_Data_7307021_7307022_20180109_0451_Fractions.mrcs	MotionCorr/job081/Micrographs/GridSquare_7301408/FoilHole_7310014_Data_7307021_7307022_20180109_0451_Fractions.mrc	14635.3	14210.4	41.75	5.744
2217.256198	787.041	000001@Extract/job146/Micrographs/GridSquare_7301408/FoilHole_7310014_Data_7307021_7307022_20180109_0451_Fractions.mrcs	MotionCorr/job081/Micrographs/GridSquare_7301408/FoilHole_7310014_Data_7307021_7307022_20180109_0451_Fractions.mrc	14635.3	14210.4	41.75	5.744
2217.256198	787.041	000001@Extract/job146/Micrographs/GridSquare_7301408/FoilHole_7310014_Data_7307021_7307022_20180109_0451_Fractions.mrcs	MotionCorr/job081/Micrographs/GridSquare_7301408/FoilHole_7310014_Data_7307021_7307022_20180109_0451_Fractions.mrc	14635.3	14210.4	41.75	5.744
2217.256198	787.041	000001@Extract/job146/Micrographs/GridSquare_7301408/FoilHole_7310014_Data_7307021_7307022_20180109_0451_Fractions.mrcs	MotionCorr/job081/Micrographs/GridSquare_7301408/FoilHole_7310014_Data_7307021_7307022_20180109_0451_Fractions.mrc	14635.3	14210.4	41.75	5.744
2217.256198	787.041	000001@Extract/job146/Micrographs/GridSquare_7301408/FoilHole_7310014_Data_7307021_7307022_20180109_0451_Fractions.mrcs	MotionCorr/job081/Micrographs/GridSquare_7301408/FoilHole_7310014_Data_7307021_7307022_20180109_0451_Fractions.mrc	14635.3	14210.4	41.75	5.744
2217.256198	787.041	000001@Extract/job146/Micrographs/GridSquare_7301408/FoilHole_7310014_Data_7307021_7307022_20180109_0451_Fractions.mrcs	MotionCorr/job081/Micrographs/GridSquare_7301408/FoilHole_7310014_Data_7307021_7307022_20180109_0451_Fractions.mrc	14635.3	14210.4	41.75	5.744
2217.256198	787.041	000001@Extract/job146/Micrographs/GridSquare_7301408/FoilHole_7310014_Data_7307021_7307022_20180109_0451_Fractions.mrcs	MotionCorr/job081/Micrographs/GridSquare_7301408/FoilHole_7310014_Data_7307021_7307022_20180109_0451_Fractions.mrc	14635.3	14210.4	41.75	5.744
2217.256198	787.041	000001@Extract/job146/Micrographs/GridSquare_7301408/FoilHole_7310014_Data_7307021_7307022_20180109_0451_Fractions.mrcs	MotionCorr/job081/Micrographs/GridSquare_7301408/FoilHole_7310014_Data_7307021_7307022_20180109_0451_Fractions.mrc	14635.3	14210.4	41.75	5.744
2217.256198	787.041	000001@Extract/job146/Micrographs/GridSquare_7301408/FoilHole_7310014_Data_7307021_7307022_20180109_0451_Fractions.mrcs	MotionCorr/job081/Micrographs/GridSquare_7301408/FoilHole_7310014_Data_7307021_7307022_20180109_0451_Fractions.mrc	14635.3	14210.4	41.75	5.744
2217.256198	787.041	000001@Extract/job146/Micrographs/GridSquare_7301408/FoilHole_7310014_Data_7307021_7307022_20180109_0451_Fractions.mrcs	MotionCorr/job081/Micrographs/GridSquare_7301408/FoilHole_7310014_Data_7307021_7307022_20180109_0451_Fractions.mrc	14635.3	14210.4	41.75	5.744
2411.900826	2818.12	000002@Extract/job146/Micrographs/GridSquare_7301408/FoilHole_7310014_Data_7307033_7307034_20180109_0452_Fractions.mrcs	MotionCorr/job081/Micrographs/GridSquare_7301408/FoilHole_7310014_Data_7307033_7307034_20180109_0452_Fractions.mrc	13652.4	13339.8	69.88	5.598
2411.900826	2818.12	000002@Extract/job146/Micrographs/GridSquare_7301408/FoilHole_7310014_Data_7307033_7307034_20180109_0452_Fractions.mrcs	MotionCorr/job081/Micrographs/GridSquare_7301408/FoilHole_7310014_Data_7307033_7307034_20180109_0452_Fractions.mrc	13652.4	13339.8	69.88	5.598
2411.900826	2818.12	000002@Extract/job146/Micrographs/GridSquare_7301408/FoilHole_7310014_Data_7307033_7307034_20180109_0452_Fractions.mrcs	MotionCorr/job081/Micrographs/GridSquare_7301408/FoilHole_7310014_Data_7307033_7307034_20180109_0452_Fractions.mrc	13652.4	13339.8	69.88	5.598
2411.900826	2818.12	000002@Extract/job146/Micrographs/GridSquare_7301408/FoilHole_7310014_Data_7307033_7307034_20180109_0452_Fractions.mrcs	MotionCorr/job081/Micrographs/GridSquare_7301408/FoilHole_7310014_Data_7307033_7307034_20180109_0452_Fractions.mrc	13652.4	13339.8	69.88	5.598
2411.900826	2818.12	000002@Extract/job146/Micrographs/GridSquare_7301408/FoilHole_7310014_Data_7307033_7307034_20180109_0452_Fractions.mrcs	MotionCorr/job081/Micrographs/GridSquare_7301408/FoilHole_7310014_Data_7307033_7307034_20180109_0452_Fractions.mrc	13652.4	13339.8	69.88	5.598
1802.578512	3283.57	000004@Extract/job146/Micrographs/GridSquare_7301408/FoilHole_7310014_Data_7307042_7307043_20180109_0451_Fractions.mrcs	MotionCorr/job081/Micrographs/GridSquare_7301408/FoilHole_7310014_Data_7307042_7307043_20180109_0451_Fractions.mrc	15013	14875.6	25.26	5.883
1802.578512	3283.57	000004@Extract/job146/Micrographs/GridSquare_7301408/FoilHole_7310014_Data_7307042_7307043_20180109_0451_Fractions.mrcs	MotionCorr/job081/Micrographs/GridSquare_7301408/FoilHole_7310014_Data_7307042_7307043_20180109_0451_Fractions.mrc	15013	14875.6	25.26	5.883
1802.578512	3283.57	000004@Extract/job146/Micrographs/GridSquare_7301408/FoilHole_7310014_Data_7307042_7307043_20180109_0451_Fractions.mrcs	MotionCorr/job081/Micrographs/GridSquare_7301408/FoilHole_7310014_Data_7307042_7307043_20180109_0451_Fractions.mrc	15013	14875.6	25.26	5.883
1802.578512	3283.57	000004@Extract/job146/Micrographs/GridSquare_7301408/FoilHole_7310014_Data_7307042_7307043_20180109_0451_Fractions.mrcs	MotionCorr/job081/Micrographs/GridSquare_7301408/FoilHole_7310014_Data_7307042_7307043_20180109_0451_Fractions.mrc	15013	14875.6	25.26	5.883
1802.578512	3283.57	000004@Extract/job146/Micrographs/GridSquare_7301408/FoilHole_7310014_Data_7307042_7307043_20180109_0451_Fractions.mrcs	MotionCorr/job081/Micrographs/GridSquare_7301408/FoilHole_7310014_Data_7307042_7307043_20180109_0451_Fractions.mrc	15013	14875.6	25.26	5.883
2581.157025	600.86	000001@Extract/job146/Micrographs/GridSquare_7301408/FoilHole_7310014_Data_7307042_7307043_20180109_0451_Fractions.mrcs	MotionCorr/job081/Micrographs/GridSquare_7301408/FoilHole_7310014_Data_7307042_7307043_20180109_0451_Fractions.mrc	15013	14875.6	25.26	5.883
2581.157025	600.86	000001@Extract/job146/Micrographs/GridSquare_7301408/FoilHole_7310014_Data_7307042_7307043_20180109_0451_Fractions.mrcs	MotionCorr/job081/Micrographs/GridSquare_7301408/FoilHole_7310014_Data_7307042_7307043_20180109_0451_Fractions.mrc	15013	14875.6	25.26	5.883
2581.157025	600.86	000001@Extract/job146/Micrographs/GridSquare_7301408/FoilHole_7310014_Data_7307042_7307043_20180109_0451_Fractions.mrcs	MotionCorr/job081/Micrographs/GridSquare_7301408/FoilHole_7310014_Data_7307042_7307043_20180109_0451_Fractions.mrc	15013	14875.6	25.26	5.883
2581.157025	600.86	000001@Extract/job146/Micrographs/GridSquare_7301408/FoilHole_7310014_Data_7307042_7307043_20180109_0451_Fractions.mrcs	MotionCorr/job081/Micrographs/GridSquare_7301408/FoilHole_7310014_Data_7307042_7307043_20180109_0451_Fractions.mrc	15013	14875.6	25.26	5.883
2581.157025	600.86	000001@Extract/job146/Micrographs/GridSquare_7301408/FoilHole_7310014_Data_7307042_7307043_20180109_0451_Fractions.mrcs	MotionCorr/job081/Micrographs/GridSquare_7301408/FoilHole_7310014_Data_7307042_7307043_20180109_0451_Fractions.mrc	15013	14875.6	25.26	5.883
803.966942	888.595	000002@Extract/job146/Micrographs/GridSquare_7301408/FoilHole_7310014_Data_7307042_7307043_20180109_0451_Fractions.mrcs	MotionCorr/job081/Micrographs/GridSquare_7301408/FoilHole_7310014_Data_7307042_7307043_20180109_0451_Fractions.mrc	15013	14875.6	25.26	5.883
803.966942	888.595	000002@Extract/job146/Micrographs/GridSquare_7301408/FoilHole_7310014_Data_7307042_7307043_20180109_0451_Fractions.mrcs	MotionCorr/job081/Micrographs/GridSquare_7301408/FoilHole_7310014_Data_7307042_7307043_20180109_0451_Fractions.mrc	15013	14875.6	25.26	5.883
803.966942	888.595	000002@Extract/job146/Micrographs/GridSquare_7301408/FoilHole_7310014_Data_7307042_7307043_20180109_0451_Fractions.mrcs	MotionCorr/job081/Micrographs/GridSquare_7301408/FoilHole_7310014_Data_7307042_7307043_20180109_0451_Fractions.mrc	15013	14875.6	25.26	5.883
803.966942	888.595	000002@Extract/job146/Micrographs/GridSquare_7301408/FoilHole_7310014_Data_7307042_7307043_20180109_0451_Fractions.mrcs	MotionCorr/job081/Micrographs/GridSquare_7301408/FoilHole_7310014_Data_7307042_7307043_20180109_0451_Fractions.mrc	15013	14875.6	25.26	5.883
803.966942	888.595	000002@Extract/job146/Micrographs/GridSquare_7301408/FoilHole_7310014_Data_7307042_7307043_20180109_0451_Fractions.mrcs	MotionCorr/job081/Micrographs/GridSquare_7301408/FoilHole_7310014_Data_7307042_7307043_20180109_0451_Fractions.mrc	15013	14875.6	25.26	5.883
1396.363636	1904.13	000001@Extract/job146/Micrographs/GridSquare_7301408/FoilHole_7310016_Data_7307012_7307013_20180109_0453_Fractions.mrcs	MotionCorr/job081/Micrographs/GridSquare_7301408/FoilHole_7310016_Data_7307012_7307013_20180109_0453_Fractions.mrc	21994.3	22128.7	43.33	5.027
1396.363636	1904.13	000001@Extract/job146/Micrographs/GridSquare_7301408/FoilHole_7310016_Data_7307012_7307013_20180109_0453_Fractions.mrcs	MotionCorr/job081/Micrographs/GridSquare_7301408/FoilHole_7310016_Data_7307012_7307013_20180109_0453_Fractions.mrc	21994.3	22128.7	43.33	5.027
1396.363636	1904.13	000001@Extract/job146/Micrographs/GridSquare_7301408/FoilHole_7310016_Data_7307012_7307013_20180109_0453_Fractions.mrcs	MotionCorr/job081/Micrographs/GridSquare_7301408/FoilHole_7310016_Data_7307012_7307013_20180109_0453_Fractions.mrc	21994.3	22128.7	43.33	5.027
1396.363636	1904.13	000001@Extract/job146/Micrographs/GridSquare_7301408/FoilHole_7310016_Data_7307012_7307013_20180109_0453_Fractions.mrcs	MotionCorr/job081/Micrographs/GridSquare_7301408/FoilHole_7310016_Data_7307012_7307013_20180109_0453_Fractions.mrc	21994.3	22128.7	43.33	5.027
1396.363636	1904.13	000001@Extract/job146/Micrographs/GridSquare_7301408/FoilHole_7310016_Data_7307012_7307013_20180109_0453_Fractions.mrcs	MotionCorr/job081/Micrographs/GridSquare_7301408/FoilHole_7310016_Data_7307012_7307013_20180109_0453_Fractions.mrc	21994.3	22128.7	43.33	5.027
2547.305785	2098.78	000002@Extract/job146/Micrographs/GridSquare_7301408/FoilHole_7310016_Data_7307021_7307022_20180109_0453_Fractions.mrcs	MotionCorr/job081/Micrographs/GridSquare_7301408/FoilHole_7310016_Data_7307021_7307022_20180109_0453_Fractions.mrc	21534.4	21170.7	34.78	5.305
2547.305785	2098.78	000002@Extract/job146/Micrographs/GridSquare_7301408/FoilHole_7310016_Data_7307021_7307022_20180109_0453_Fractions.mrcs	MotionCorr/job081/Micrographs/GridSquare_7301408/FoilHole_7310016_Data_7307021_7307022_20180109_0453_Fractions.mrc	21534.4	21170.7	34.78	5.305
2640.396694	465.455	000001@Extract/job146/Micrographs/GridSquare_7301408/FoilHole_7310016_Data_7307033_7307034_20180109_0453_Fractions.mrcs	MotionCorr/job081/Micrographs/GridSquare_7301408/FoilHole_7310016_Data_7307033_7307034_20180109_0453_Fractions.mrc	20405.2	20194.4	49.06	5.348
2640.396694	465.455	000001@Extract/job146/Micrographs/GridSquare_7301408/FoilHole_7310016_Data_7307033_7307034_20180109_0453_Fractions.mrcs	MotionCorr/job081/Micrographs/GridSquare_7301408/FoilHole_7310016_Data_7307033_7307034_20180109_0453_Fractions.mrc	20405.2	20194.4	49.06	5.348
2640.396694	465.455	000001@Extract/job146/Micrographs/GridSquare_7301408/FoilHole_7310016_Data_7307033_7307034_20180109_0453_Fractions.mrcs	MotionCorr/job081/Micrographs/GridSquare_7301408/FoilHole_7310016_Data_7307033_7307034_20180109_0453_Fractions.mrc	20405.2	20194.4	49.06	5.348
2640.396694	465.455	000001@Extract/job146/Micrographs/GridSquare_7301408/FoilHole_7310016_Data_7307033_7307034_20180109_0453_Fractions.mrcs	MotionCorr/job081/Micrographs/GridSquare_7301408/FoilHole_7310016_Data_7307033_7307034_20180109_0453_Fractions.mrc	20405.2	20194.4	49.06	5.348
2640.396694	465.455	000001@Extract/job146/Micrographs/GridSquare_7301408/FoilHole_7310016_Data_7307033_7307034_20180109_0453_Fractions.mrcs	MotionCorr/job081/Micrographs/GridSquare_7301408/FoilHole_7310016_Data_7307033_7307034_20180109_0453_Fractions.mrc	20405.2	20194.4	49.06	5.348
2784.264463	2606.55	000002@Extract/job146/Micrographs/GridSquare_7301408/FoilHole_7310016_Data_7307033_7307034_20180109_0453_Fractions.mrcs	MotionCorr/job081/Micrographs/GridSquare_7301408/FoilHole_7310016_Data_7307033_7307034_20180109_0453_Fractions.mrc	20405.2	20194.4	49.06	5.348
2784.264463	2606.55	000002@Extract/job146/Micrographs/GridSquare_7301408/FoilHole_7310016_Data_7307033_7307034_20180109_0453_Fractions.mrcs	MotionCorr/job081/Micrographs/GridSquare_7301408/FoilHole_7310016_Data_7307033_7307034_20180109_0453_Fractions.mrc	20405.2	20194.4	49.06	5.348
2784.264463	2606.55	000002@Extract/job146/Micrographs/GridSquare_7301408/FoilHole_7310016_Data_7307033_7307034_20180109_0453_Fractions.mrcs	MotionCorr/job081/Micrographs/GridSquare_7301408/FoilHole_7310016_Data_7307033_7307034_20180109_0453_Fractions.mrc	20405.2	20194.4	49.06	5.348
2784.264463	2606.55	000002@Extract/job146/Micrographs/GridSquare_7301408/FoilHole_7310016_Data_7307033_7307034_20180109_0453_Fractions.mrcs	MotionCorr/job081/Micrographs/GridSquare_7301408/FoilHole_7310016_Data_7307033_7307034_20180109_0453_Fractions.mrc	20405.2	20194.4	49.06	5.348
2784.264463	2606.55	000002@Extract/job146/Micrographs/GridSquare_7301408/FoilHole_7310016_Data_7307033_7307034_20180109_0453_Fractions.mrcs	MotionCorr/job081/Micrographs/GridSquare_7301408/FoilHole_7310016_Data_7307033_7307034_20180109_0453_Fractions.mrc	20405.2	20194.4	49.06	5.348
3198.942149	2809.65	000001@Extract/job146/Micrographs/GridSquare_7301408/FoilHole_7310016_Data_7307042_7307043_20180109_0453_Fractions.mrcs	MotionCorr/job081/Micrographs/GridSquare_7301408/FoilHole_7310016_Data_7307042_7307043_20180109_0453_Fractions.mrc	20986.5	20949	9.74	4.506
3198.942149	2809.65	000001@Extract/job146/Micrographs/GridSquare_7301408/FoilHole_7310016_Data_7307042_7307043_20180109_0453_Fractions.mrcs	MotionCorr/job081/Micrographs/GridSquare_7301408/FoilHole_7310016_Data_7307042_7307043_20180109_0453_Fractions.mrc	20986.5	20949	9.74	4.506
3198.942149	2809.65	000001@Extract/job146/Micrographs/GridSquare_7301408/FoilHole_7310016_Data_7307042_7307043_20180109_0453_Fractions.mrcs	MotionCorr/job081/Micrographs/GridSquare_7301408/FoilHole_7310016_Data_7307042_7307043_20180109_0453_Fractions.mrc	20986.5	20949	9.74	4.506
3198.942149	2809.65	000001@Extract/job146/Micrographs/GridSquare_7301408/FoilHole_7310016_Data_7307042_7307043_20180109_0453_Fractions.mrcs	MotionCorr/job081/Micrographs/GridSquare_7301408/FoilHole_7310016_Data_7307042_7307043_20180109_0453_Fractions.mrc	20986.5	20949	9.74	4.506
3198.942149	2809.65	000001@Extract/job146/Micrographs/GridSquare_7301408/FoilHole_7310016_Data_7307042_7307043_20180109_0453_Fractions.mrcs	MotionCorr/job081/Micrographs/GridSquare_7301408/FoilHole_7310016_Data_7307042_7307043_20180109_0453_Fractions.mrc	20986.5	20949	9.74	4.506
2818.115702	2826.58	000002@Extract/job146/Micrographs/GridSquare_7301408/FoilHole_7310017_Data_7307012_7307013_20180109_0455_Fractions.mrcs	MotionCorr/job081/Micrographs/GridSquare_7301408/FoilHole_7310017_Data_7307012_7307013_20180109_0455_Fractions.mrc	22281.6	22222.3	20.05	4.856
2818.115702	2826.58	000002@Extract/job146/Micrographs/GridSquare_7301408/FoilHole_7310017_Data_7307012_7307013_20180109_0455_Fractions.mrcs	MotionCorr/job081/Micrographs/GridSquare_7301408/FoilHole_7310017_Data_7307012_7307013_20180109_0455_Fractions.mrc	22281.6	22222.3	20.05	4.856
2818.115702	2826.58	000002@Extract/job146/Micrographs/GridSquare_7301408/FoilHole_7310017_Data_7307012_7307013_20180109_0455_Fractions.mrcs	MotionCorr/job081/Micrographs/GridSquare_7301408/FoilHole_7310017_Data_7307012_7307013_20180109_0455_Fractions.mrc	22281.6	22222.3	20.05	4.856
2818.115702	2826.58	000002@Extract/job146/Micrographs/GridSquare_7301408/FoilHole_7310017_Data_7307012_7307013_20180109_0455_Fractions.mrcs	MotionCorr/job081/Micrographs/GridSquare_7301408/FoilHole_7310017_Data_7307012_7307013_20180109_0455_Fractions.mrc	22281.6	22222.3	20.05	4.856
2818.115702	2826.58	000002@Extract/job146/Micrographs/GridSquare_7301408/FoilHole_7310017_Data_7307012_7307013_20180109_0455_Fractions.mrcs	MotionCorr/job081/Micrographs/GridSquare_7301408/FoilHole_7310017_Data_7307012_7307013_20180109_0455_Fractions.mrc	22281.6	22222.3	20.05	4.856
1379.438017	2851.97	000001@Extract/job146/Micrographs/GridSquare_7301408/FoilHole_7310017_Data_7307012_7307013_20180109_0455_Fractions.mrcs	MotionCorr/job081/Micrographs/GridSquare_7301408/FoilHole_7310017_Data_7307012_7307013_20180109_0455_Fractions.mrc	22281.6	22222.3	20.05	4.856
1379.438017	2851.97	000001@Extract/job146/Micrographs/GridSquare_7301408/FoilHole_7310017_Data_7307012_7307013_20180109_0455_Fractions.mrcs	MotionCorr/job081/Micrographs/GridSquare_7301408/FoilHole_7310017_Data_7307012_7307013_20180109_0455_Fractions.mrc	22281.6	22222.3	20.05	4.856
1379.438017	2851.97	000001@Extract/job146/Micrographs/GridSquare_7301408/FoilHole_7310017_Data_7307012_7307013_20180109_0455_Fractions.mrcs	MotionCorr/job081/Micrographs/GridSquare_7301408/FoilHole_7310017_Data_7307012_7307013_20180109_0455_Fractions.mrc	22281.6	22222.3	20.05	4.856
1379.438017	2851.97	000001@Extract/job146/Micrographs/GridSquare_7301408/FoilHole_7310017_Data_7307012_7307013_20180109_0455_Fractions.mrcs	MotionCorr/job081/Micrographs/GridSquare_7301408/FoilHole_7310017_Data_7307012_7307013_20180109_0455_Fractions.mrc	22281.6	22222.3	20.05	4.856
1379.438017	2851.97	000001@Extract/job146/Micrographs/GridSquare_7301408/FoilHole_7310017_Data_7307012_7307013_20180109_0455_Fractions.mrcs	MotionCorr/job081/Micrographs/GridSquare_7301408/FoilHole_7310017_Data_7307012_7307013_20180109_0455_Fractions.mrc	22281.6	22222.3	20.05	4.856
1836.429752	1675.64	000002@Extract/job146/Micrographs/GridSquare_7301408/FoilHole_7310017_Data_7307021_7307022_20180109_0456_Fractions.mrcs	MotionCorr/job081/Micrographs/GridSquare_7301408/FoilHole_7310017_Data_7307021_7307022_20180109_0456_Fractions.mrc	22343.2	22137.3	27.86	4.192
1836.429752	1675.64	000002@Extract/job146/Micrographs/GridSquare_7301408/FoilHole_7310017_Data_7307021_7307022_20180109_0456_Fractions.mrcs	MotionCorr/job081/Micrographs/GridSquare_7301408/FoilHole_7310017_Data_7307021_7307022_20180109_0456_Fractions.mrc	22343.2	22137.3	27.86	4.192
1836.429752	1675.64	000002@Extract/job146/Micrographs/GridSquare_7301408/FoilHole_7310017_Data_7307021_7307022_20180109_0456_Fractions.mrcs	MotionCorr/job081/Micrographs/GridSquare_7301408/FoilHole_7310017_Data_7307021_7307022_20180109_0456_Fractions.mrc	22343.2	22137.3	27.86	4.192
1836.429752	1675.64	000002@Extract/job146/Micrographs/GridSquare_7301408/FoilHole_7310017_Data_7307021_7307022_20180109_0456_Fractions.mrcs	MotionCorr/job081/Micrographs/GridSquare_7301408/FoilHole_7310017_Data_7307021_7307022_20180109_0456_Fractions.mrc	22343.2	22137.3	27.86	4.192
1836.429752	1675.64	000002@Extract/job146/Micrographs/GridSquare_7301408/FoilHole_7310017_Data_7307021_7307022_20180109_0456_Fractions.mrcs	MotionCorr/job081/Micrographs/GridSquare_7301408/FoilHole_7310017_Data_7307021_7307022_20180109_0456_Fractions.mrc	22343.2	22137.3	27.86	4.192
1836.429752	1675.64	000002@Extract/job146/Micrographs/GridSquare_7301408/FoilHole_7310017_Data_7307021_7307022_20180109_0456_Fractions.mrcs	MotionCorr/job081/Micrographs/GridSquare_7301408/FoilHole_7310017_Data_7307021_7307022_20180109_0456_Fractions.mrc	22343.2	22137.3	27.86	4.192
[truncated: 25,488 more rows]
