# Supplementary material for: Structure of the herpes simplex virus portal-vertex
Source: PLoS Biol. 2018 Jun 20;16(6):e2006191. doi: 10.1371/journal.pbio.2006191 (PMC6028144; doi:10.1371/journal.pbio.2006191)
Supplement: S3 Data — Data used to generate S4 Fig. HSV, Herpes Simplex Virus. (XLSX) [file pbio.2006191.s007.xlsx]

## Sheet: Sheet1
Spectral Index (transform units)	Resolution (1/angstroms)	Resolution (angstroms)	Fourier shell correlation corrected	Fourier shell correlation unmasked maps	Fourier shell correlation Masked maps	Fourier shell correlation phase randomised masked maps
0	0.001001	999	1	1	1	1
1	0.00062422	1602	0.999996	0.999986	0.999996	0.999996
2	0.001248	801	0.999932	0.999832	0.999932	0.999935
3	0.001873	534	0.99967	0.99933	0.99967	0.999671
4	0.002497	400.5	0.999598	0.999475	0.999598	0.999593
5	0.003121	320.4	0.999107	0.999053	0.999107	0.999104
6	0.003745	267	0.998442	0.998047	0.998442	0.998454
7	0.00437	228.857	0.997019	0.997522	0.997019	0.997033
8	0.004994	200.25	0.997385	0.997354	0.997385	0.997402
9	0.005618	178	0.99589	0.995426	0.99589	0.995911
10	0.006242	160.2	0.997481	0.996594	0.997481	0.997502
11	0.006866	145.636	0.99883	0.998055	0.99883	0.99884
12	0.007491	133.5	0.997585	0.995973	0.997585	0.997588
13	0.008115	123.231	0.997758	0.996056	0.997758	0.99777
14	0.008739	114.429	0.997714	0.995719	0.997714	0.997715
15	0.009363	106.8	0.9952	0.992166	0.9952	0.995208
16	0.009988	100.125	0.994406	0.990027	0.994406	0.994419
17	0.010612	94.2353	0.99039	0.985384	0.99039	0.990429
18	0.011236	89	0.991453	0.986834	0.991453	0.99151
19	0.01186	84.3158	0.991854	0.987425	0.991854	0.991877
20	0.012484	80.1	0.994637	0.991103	0.994637	0.994646
21	0.013109	76.2857	0.997847	0.995982	0.997847	0.997848
22	0.013733	72.8182	0.99849	0.997063	0.99849	0.998494
23	0.014357	69.6522	0.998427	0.996768	0.998427	0.998424
24	0.014981	66.75	0.997312	0.994099	0.997312	0.997313
25	0.015605	64.08	0.995456	0.991058	0.995456	0.995454
26	0.01623	61.6154	0.996442	0.99256	0.996442	0.996442
27	0.016854	59.3333	0.995744	0.990299	0.995744	0.995752
28	0.017478	57.2143	0.99635	0.991065	0.99635	0.99634
29	0.018102	55.2414	0.994262	0.986175	0.994262	0.994249
30	0.018727	53.4	0.992445	0.98304	0.992445	0.992447
31	0.019351	51.6774	0.989186	0.976612	0.989186	0.98921
32	0.019975	50.0625	0.987484	0.975755	0.987484	0.987566
33	0.020599	48.5455	0.989409	0.978668	0.989409	0.989409
34	0.021223	47.1176	0.987783	0.974959	0.987783	0.987773
35	0.021848	45.7714	0.986115	0.970854	0.986115	0.986088
36	0.022472	44.5	0.985163	0.968907	0.985163	0.985106
37	0.023096	43.2973	0.983685	0.966155	0.983685	0.983637
38	0.02372	42.1579	0.986386	0.970175	0.986386	0.986309
39	0.024345	41.0769	0.988071	0.976035	0.988071	0.988023
40	0.024969	40.05	0.985847	0.972831	0.985847	0.985762
41	0.025593	39.0732	0.988868	0.980231	0.988868	0.988862
42	0.026217	38.1429	0.988981	0.979502	0.988981	0.988978
43	0.026841	37.2558	0.989836	0.980722	0.989836	0.989768
44	0.027466	36.4091	0.985958	0.971545	0.985958	0.985862
45	0.02809	35.6	0.986723	0.973326	0.986723	0.986584
46	0.028714	34.8261	0.985669	0.971631	0.985669	0.98553
47	0.029338	34.0851	0.981599	0.964565	0.981599	0.981394
48	0.029963	33.375	0.979537	0.960047	0.979537	0.979386
49	0.030587	32.6939	0.97691	0.956948	0.97691	0.976718
50	0.031211	32.04	0.972868	0.951171	0.972868	0.972606
51	0.031835	31.4118	0.967455	0.94221	0.967455	0.967347
52	0.032459	30.8077	0.95973	0.93241	0.95973	0.959613
53	0.033084	30.2264	0.949421	0.921183	0.949421	0.949276
54	0.033708	29.6667	0.945456	0.917939	0.945456	0.945276
55	0.034332	29.1273	0.94087	0.908906	0.94087	0.940573
56	0.034956	28.6071	0.945602	0.915919	0.945602	0.945516
57	0.035581	28.1053	0.946576	0.916019	0.946576	0.946273
58	0.036205	27.6207	0.949887	0.922794	0.949887	0.949535
59	0.036829	27.1525	0.952327	0.925277	0.952327	0.95184
60	0.037453	26.7	0.953946	0.925796	0.953946	0.953398
61	0.038077	26.2623	0.952636	0.922536	0.952636	0.952131
62	0.038702	25.8387	0.953494	0.925089	0.953494	0.952786
63	0.039326	25.4286	0.951016	0.918254	0.951016	0.949938
64	0.03995	25.0313	0.946469	0.910111	0.946469	0.945357
65	0.040574	24.6462	0.945013	0.906037	0.945013	0.943268
66	0.041199	24.2727	0.948512	0.909725	0.948512	0.946362
67	0.041823	23.9104	0.944469	0.902843	0.944469	0.942098
68	0.042447	23.5588	0.936391	0.891322	0.936391	0.933817
69	0.043071	23.2174	0.934682	0.887127	0.934682	0.93203
70	0.043695	22.8857	0.932888	0.881394	0.932888	0.929293
71	0.04432	22.5634	0.927601	0.874367	0.927601	0.922924
72	0.044944	22.25	0.923594	0.865031	0.923594	0.917416
73	0.045568	21.9452	0.91318	0.843784	0.91318	0.901612
74	0.046192	21.6486	0.910652	0.839388	0.910652	0.89033
75	0.046816	21.36	0.900784	0.825059	0.900784	0.855456
76	0.047441	21.0789	0.882877	0.786941	0.882877	0.661443
77	0.048065	20.8052	0.878868	0.785893	0.878868	0.20322
78	0.048689	20.5385	0.871167	0.793018	0.882906	0.091119
79	0.049313	20.2785	0.867279	0.782817	0.878323	0.083211
80	0.049938	20.025	0.852263	0.759027	0.862267	0.06771
81	0.050562	19.7778	0.859694	0.763968	0.867376	0.054752
82	0.051186	19.5366	0.851264	0.750989	0.856971	0.038372
83	0.05181	19.3012	0.84676	0.746569	0.853526	0.044151
84	0.052434	19.0714	0.843797	0.744178	0.850471	0.042721
85	0.053059	18.8471	0.847724	0.748627	0.85358	0.038459
86	0.053683	18.6279	0.823781	0.717842	0.830611	0.038756
87	0.054307	18.4138	0.813475	0.702993	0.821415	0.042568
88	0.054931	18.2045	0.825486	0.718456	0.830744	0.030129
89	0.055556	18	0.815425	0.694098	0.820443	0.027186
90	0.05618	17.8	0.812879	0.690133	0.819464	0.035195
91	0.056804	17.6044	0.821977	0.704367	0.827216	0.029427
92	0.057428	17.413	0.83147	0.720165	0.836368	0.029065
93	0.058052	17.2258	0.821077	0.70603	0.825627	0.025428
94	0.058677	17.0426	0.807026	0.692826	0.813095	0.031453
95	0.059301	16.8632	0.802225	0.690467	0.809365	0.0361
96	0.059925	16.6875	0.794802	0.681297	0.802959	0.039748
97	0.060549	16.5155	0.789002	0.673332	0.796621	0.036109
98	0.061174	16.3469	0.782272	0.659152	0.789612	0.033711
99	0.061798	16.1818	0.781879	0.657821	0.789818	0.036396
100	0.062422	16.02	0.791273	0.665871	0.796301	0.024089
101	0.063046	15.8614	0.796906	0.678037	0.803408	0.032016
102	0.06367	15.7059	0.810203	0.699343	0.816146	0.031311
103	0.064295	15.5534	0.814834	0.704505	0.820094	0.028404
104	0.064919	15.4038	0.82445	0.713723	0.829126	0.026642
105	0.065543	15.2571	0.814438	0.701732	0.818593	0.022394
106	0.066167	15.1132	0.804229	0.689581	0.808951	0.024122
107	0.066792	14.972	0.793054	0.67656	0.798458	0.026112
108	0.067416	14.8333	0.798012	0.68159	0.802305	0.021256
109	0.06804	14.6972	0.771414	0.647147	0.77603	0.020194
110	0.068664	14.5636	0.746	0.619694	0.75354	0.029684
111	0.069288	14.4324	0.759729	0.635045	0.763961	0.017615
112	0.069913	14.3036	0.760938	0.634699	0.764361	0.014317
113	0.070537	14.177	0.748448	0.613832	0.751581	0.012457
114	0.071161	14.0526	0.746968	0.612008	0.750937	0.015685
115	0.071785	13.9304	0.748346	0.616618	0.754628	0.024964
116	0.072409	13.8103	0.750374	0.615694	0.754902	0.018139
117	0.073034	13.6923	0.745826	0.610975	0.750178	0.017121
118	0.073658	13.5763	0.748046	0.606421	0.750734	0.010669
119	0.074282	13.4622	0.739841	0.599375	0.743386	0.013627
120	0.074906	13.35	0.73607	0.595952	0.73975	0.013945
121	0.075531	13.2397	0.734065	0.59268	0.736987	0.010986
122	0.076155	13.1311	0.746581	0.615124	0.749923	0.013187
123	0.076779	13.0244	0.743969	0.605823	0.746644	0.010448
124	0.077403	12.9194	0.744594	0.603674	0.746157	0.006122
125	0.078027	12.816	0.74561	0.604869	0.747024	0.00556
126	0.078652	12.7143	0.755748	0.619563	0.757809	0.008436
127	0.079276	12.6142	0.757271	0.625212	0.75877	0.006175
128	0.0799	12.5156	0.759009	0.625686	0.761147	0.008874
129	0.080524	12.4186	0.763817	0.630213	0.766254	0.010315
130	0.081149	12.3231	0.743204	0.603578	0.746052	0.011091
131	0.081773	12.229	0.735129	0.593864	0.736577	0.005465
132	0.082397	12.1364	0.743673	0.602021	0.745523	0.007216
133	0.083021	12.0451	0.730759	0.587375	0.732834	0.007708
134	0.083645	11.9552	0.719814	0.573348	0.722406	0.00925
135	0.08427	11.8667	0.720728	0.572786	0.722043	0.004711
136	0.084894	11.7794	0.710001	0.562137	0.714019	0.013856
137	0.085518	11.6934	0.704297	0.55692	0.707018	0.0092
138	0.086142	11.6087	0.70572	0.556296	0.707523	0.006127
139	0.086767	11.5252	0.688928	0.533579	0.689849	0.002964
140	0.087391	11.4429	0.674451	0.520525	0.677549	0.009514
141	0.088015	11.3617	0.681212	0.530403	0.684249	0.009527
142	0.088639	11.2817	0.67698	0.523614	0.67978	0.008671
143	0.089263	11.2028	0.665078	0.50625	0.66757	0.007441
144	0.089888	11.125	0.661956	0.503817	0.664208	0.00666
145	0.090512	11.0483	0.670987	0.513145	0.674352	0.010226
146	0.091136	10.9726	0.672674	0.515095	0.675805	0.009563
147	0.09176	10.898	0.67069	0.510632	0.672959	0.006888
148	0.092385	10.8243	0.665841	0.509316	0.669161	0.009936
149	0.093009	10.7517	0.652179	0.492115	0.654811	0.007566
150	0.093633	10.68	0.650342	0.489011	0.652638	0.006566
151	0.094257	10.6093	0.642027	0.482271	0.643486	0.004077
152	0.094881	10.5395	0.643197	0.480593	0.646076	0.008071
153	0.095506	10.4706	0.628146	0.461801	0.629522	0.003699
154	0.09613	10.4026	0.623719	0.461123	0.626737	0.00802
155	0.096754	10.3355	0.615233	0.449575	0.617506	0.005906
156	0.097378	10.2692	0.610721	0.449431	0.612828	0.005414
157	0.098002	10.2038	0.602215	0.436584	0.602678	0.001164
158	0.098627	10.1392	0.602493	0.440865	0.604434	0.004884
159	0.099251	10.0755	0.587901	0.423008	0.590329	0.005891
160	0.099875	10.0125	0.571875	0.403449	0.574107	0.005212
161	0.100499	9.95031	0.571462	0.401614	0.57222	0.001767
162	0.101124	9.88889	0.567784	0.40547	0.570124	0.005414
163	0.101748	9.82822	0.569409	0.405144	0.571569	0.005016
164	0.102372	9.76829	0.561543	0.396096	0.563359	0.004141
165	0.102996	9.70909	0.549837	0.383435	0.551224	0.003082
166	0.10362	9.6506	0.517674	0.352348	0.520049	0.004925
167	0.104245	9.59281	0.506081	0.346606	0.510608	0.009165
168	0.104869	9.53571	0.504309	0.343666	0.505933	0.003276
169	0.105493	9.47929	0.501291	0.341969	0.503151	0.00373
170	0.106117	9.42353	0.483843	0.325907	0.485761	0.003717
171	0.106742	9.36842	0.463856	0.311881	0.4672	0.006236
172	0.107366	9.31395	0.44767	0.294914	0.450397	0.004936
173	0.10799	9.26012	0.434949	0.282464	0.435583	0.001122
174	0.108614	9.2069	0.424322	0.272778	0.425573	0.002173
175	0.109238	9.15429	0.412104	0.263743	0.415176	0.005226
176	0.109863	9.10227	0.396069	0.248591	0.398612	0.00421
177	0.110487	9.05085	0.378879	0.237616	0.381853	0.004788
178	0.111111	9	0.37889	0.238016	0.383924	0.008105
179	0.111735	8.94972	0.347863	0.21626	0.353131	0.008078
180	0.11236	8.9	0.332713	0.202707	0.338559	0.00876
181	0.112984	8.85083	0.316741	0.19165	0.32273	0.008764
182	0.113608	8.8022	0.316547	0.192092	0.320228	0.005386
183	0.114232	8.7541	0.303894	0.183724	0.308854	0.007126
184	0.114856	8.70652	0.301604	0.183096	0.307532	0.008488
185	0.115481	8.65946	0.301109	0.180592	0.305149	0.005781
186	0.116105	8.6129	0.294727	0.177935	0.299522	0.006799
187	0.116729	8.56685	0.284685	0.173398	0.288995	0.006026
188	0.117353	8.52128	0.276982	0.166681	0.282637	0.007822
189	0.117978	8.47619	0.262095	0.154628	0.267981	0.007977
190	0.118602	8.43158	0.260906	0.148716	0.264742	0.00519
191	0.119226	8.38743	0.253693	0.145032	0.255041	0.001806
192	0.11985	8.34375	0.246053	0.139035	0.248656	0.003452
193	0.120474	8.30052	0.243875	0.139942	0.248988	0.006762
194	0.121099	8.25773	0.229355	0.128579	0.233523	0.005408
195	0.121723	8.21538	0.214006	0.120575	0.218121	0.005235
196	0.122347	8.17347	0.200182	0.116625	0.204106	0.004906
197	0.122971	8.13198	0.19416	0.109799	0.196057	0.002354
198	0.123596	8.09091	0.190298	0.106899	0.191235	0.001157
199	0.12422	8.05025	0.189071	0.107617	0.192742	0.004526
200	0.124844	8.01	0.186311	0.107804	0.192379	0.007458
201	0.125468	7.97015	0.175086	0.096026	0.177111	0.002456
202	0.126092	7.93069	0.169178	0.093052	0.171538	0.002841
203	0.126717	7.89163	0.163351	0.092818	0.165973	0.003134
204	0.127341	7.85294	0.161179	0.087549	0.165182	0.004772
205	0.127965	7.81463	0.164893	0.086472	0.165087 2	3.15739e-05
206	0.128589	7.7767	0.16629	0.08563	0.167953	0.001994
207	0.129213	7.73913	0.149697	0.083101	0.154394	0.005523
208	0.129838	7.70192	0.145124	0.078107	0.148888	0.004403
209	0.130462	7.66507	0.125579	0.066548	0.130708	0.005866
210	0.131086	7.62857	0.123003	0.065515	0.129498	0.007406
211	0.13171	7.59242	0.131253	0.071043	0.133772	0.0029
212	0.132335	7.5566	0.127127	0.067739	0.129583	0.002814
213	0.132959	7.52113	0.120626	0.068499	0.12549	0.005531
214	0.133583	7.48598	0.119961	0.060884	0.122507	0.002893
215	0.134207	7.45116	0.119967	0.066921	0.12327	0.003753
216	0.134831	7.41667	0.110589	0.06123	0.118197	0.008554
217	0.135456	7.38249	0.110474	0.056611	0.116231	0.006471
218	0.13608	7.34862	0.111098	0.058284	0.113944	0.003201
219	0.136704	7.31507	0.110342	0.05963	0.114738	0.00494
220	0.137328	7.28182	0.101624	0.054186	0.10412	0.002779
221	0.137953	7.24887	0.093096	0.047751	0.094044	0.001046
222	0.138577	7.21622	0.090981	0.047851	0.091343 3	9.73748e-05
223	0.139201	7.18386	0.085063	0.047302	0.08964	0.005002
224	0.139825	7.15179	0.085998	0.043448	0.090315	0.004722
225	0.140449	7.12	0.084879	0.043713	0.0883	0.003738
226	0.141074	7.0885	0.085412	0.046013	0.088795	0.003699
227	0.141698	7.05727	0.085302	0.043704	0.088085	0.003043
228	0.142322	7.02632	0.079413	0.044987	0.082474	0.003325
229	0.142946	6.99563	0.077773	0.040613	0.080187	0.002617
230	0.143571	6.96522	0.077962	0.039785	0.07934	0.001494
231	0.144195	6.93506	0.072018	0.038487	0.075902	0.004185
232	0.144819	6.90517	0.06884	0.036781	0.070272	0.001538
233	0.145443	6.87554	0.060134	0.030405	0.060272 1	4.69301e-05
234	0.146067	6.84615	0.058368	0.031963	0.061848	0.003695
235	0.146692	6.81702	0.058673	0.034587	0.061254	0.002742
236	0.147316	6.78814	0.05716	0.028449	0.058382	0.001296
237	0.14794	6.75949	0.058244	0.030183	0.059022 8	2.65564e-05
238	0.148564	6.73109	0.060944	0.032799	0.062379	0.001528
239	0.149189	6.70293	0.046904	0.0299	0.049506	0.00273
240	0.149813	6.675	0.050796	0.025265	0.053682	0.00304
241	0.150437	6.6473	0.045625	0.018672	0.04883	0.003358
242	0.151061	6.61984	0.044186	0.023275	0.048967	0.005002
243	0.151685	6.59259	0.048922	0.022105	0.049645 7	6.02395e-05
244	0.15231	6.56557	0.036555	0.014339	0.041408	0.005037
245	0.152934	6.53878	0.036188	0.015435	0.038508	0.002408
246	0.153558	6.5122	0.037018	0.020079	-0.036748	0.00028063
247	0.154182	6.48583	0.025729	0.016365	0.030721	0.005124
248	0.154806	6.45968	0.036008	0.02004	0.039796	0.00393
249	0.155431	6.43374	0.038988	0.026552	0.042609	0.003768
250	0.156055	6.408	0.039167	0.019859	0.040849	0.001751
251	0.156679	6.38247	0.029542	0.016904	0.032948	0.00351
252	0.157303	6.35714	0.030286	0.02041	0.033238	0.003044
253	0.157928	6.33202	0.03051	0.014886	0.034981	0.004611
254	0.158552	6.30709	0.030697	0.015463	0.032609	0.001973
255	0.159176	6.28235	0.029854	0.01957	0.032287	0.002508
256	0.1598	6.25781	0.028953	0.014863	0.03148	0.002603
257	0.160424	6.23346	0.026649	0.013338	0.029672	0.003106
258	0.161049	6.2093	0.027217	0.010385	0.03081	0.003693
259	0.161673	6.18533	0.031079	0.016085	0.031966 9	1.50622e-05
260	0.162297	6.16154	0.02746	0.013403	0.029412	0.002007
261	0.162921	6.13793	0.018887	0.009579	0.026391	0.007649
262	0.163546	6.1145	0.020401	0.011487	0.026636	0.006364
263	0.16417	6.09126	0.022808	0.012535	0.025848	0.003111
264	0.164794	6.06818	0.027528	0.013063	0.028514	0.001014
265	0.165418	6.04528	0.022094	0.012702	0.024157	0.002109
266	0.166042	6.02256	0.021241	0.012241	0.024749	0.003584
267	0.166667	6	0.025398	0.014135	0.028641	0.003327
268	0.167291	5.97761	0.020729	0.01081	0.021664 9	5.44028e-05
269	0.167915	5.95539	0.017318	0.00849	0.018708	0.001415
270	0.168539	5.93333	0.020898	0.011444	0.021713 8	3.24181e-05
271	0.169164	5.91144	0.01846	0.008885	0.02056	0.00214
272	0.169788	5.88971	0.020212	0.008388	0.022631	0.002469
273	0.170412	5.86813	0.01913	0.012051	0.020778	0.00168
274	0.171036	5.84671	0.021342	0.011311	0.023074	0.001769
275	0.17166	5.82545	0.026543	0.013026	0.028346	0.001852
276	0.172285	5.80435	0.025226	0.012585	-0.025158	6.91915e-05
277	0.172909	5.78339	0.018627	0.01108	0.019762	0.001157
278	0.173533	5.76259	0.013844	0.009373	0.016776	0.002974
279	0.174157	5.74194	0.015938	0.007254	0.018347	0.002448
280	0.174782	5.72143	0.012494	0.007507	0.01629	0.003844
281	0.175406	5.70107	0.015852	0.00733	0.018109	0.002293
282	0.17603	5.68085	0.018349	0.009841	0.021014	0.002715
283	0.176654	5.66078	0.017698	0.010532	0.02144	0.00381
284	0.177278	5.64084	0.018414	0.011771	0.019302 9	4.4733e-06
285	0.177903	5.62105	0.013769	0.009827	0.014180 4	1.68361e-05
286	0.178527	5.6014	0.011947	0.003167	0.012094 1	4.87955e-05
287	0.179151	5.58188	0.009576	0.008055	0.014352	0.004822
288	0.179775	5.5625	0.017039	0.009195	0.01945	0.002453
289	0.180399	5.54325	0.012498	0.005542	0.014062	0.001583
290	0.181024	5.52414	0.009437	0.005015	0.012762	0.003357
291	0.181648	5.50516	0.010109	0.006679	0.013583	0.00351
292	0.182272	5.4863	0.00795	0.005968	0.012644	0.004731
293	0.182896	5.46758	0.010642	0.007899	0.013788	0.00318
294	0.183521	5.44898	0.012763	0.008145	0.016552	0.003838
295	0.184145	5.43051	0.014466	0.012664	0.018394	0.003985
296	0.184769	5.41216	0.010961	0.009529	0.015325	0.004412
297	0.185393	5.39394	0.007405	0.001203	0.009498	0.002108
298	0.186017	5.37584	0.014299	0.00813	0.017254	0.002998
299	0.186642	5.35786	0.009565	0.002976	0.009636 7	1.13418e-06
300	0.187266	5.34	0.002902 6.	4.84646	-0.002207	0.000697754
